# Supplementary material for: Improved taxonomic assignment of rumen bacterial 16S rRNA sequences using a revised SILVA taxonomic framework
Source: PeerJ. 2019 Mar 5;7:e6496. doi: 10.7717/peerj.6496 (PMC6407505; doi:10.7717/peerj.6496)
Supplement: Supplemental Information 1 — Also given are the average abundance, prevalence (presence in samples), and maximum abundance (in any single sample) of sequences in 684 samples in the GRC dataset that were assigned to each taxon using the SILVA 123 framework. Prevalence of an OTU is how many rumen samples it appears in (n = 684). [file peerj-07-6496-s001.xlsx]

## Sheet: S1
Table S1. Taxonomic strings of rumen bacterial groups as they were in SILVA 119 ("tax_slv" string in SSURef_NR99_119), and what they were after refinement in SILVA 123 ("tax_slv" string in SSURef_NR99_123).
Also given are the average abundance, prevalence (presence in samples), and maximum abundance (in any single sample) of sequences in 684 samples in the GRC dataset that were assigned to each taxon using the SILVA 123 framework. Prevalence of an OTU is how many rumen samples it appears in (n = 684).
			Summary of taxa in Global Rumen Census samples (n = 684)
"tax_slv" string in SSURef_NR99_119 (SILVA 119)	"tax_slv" string in SSURef_NR99_123 (SILVA 123)	Average abundance (%)	Prevalence (%)	Maximum in any one sample (%)
Bacteria;Actinobacteria;Actinobacteria;Corynebacteriales;Corynebacteriaceae;Corynebacterium	Bacteria;Actinobacteria;Actinobacteria;Corynebacteriales;Corynebacteriaceae;Corynebacterium_1	0.10762	37.2807	12.782
Bacteria;Actinobacteria;Actinobacteria;Glycomycetales;Glycomycetaceae;Haloglycomyces	unchanged	0.000155696	0.146199	0.106496
Bacteria;Actinobacteria;Coriobacteriia;Coriobacteriales;Coriobacteriaceae;Atopobium	unchanged	0.339041	91.0819	5.15093
Bacteria;Actinobacteria;Coriobacteriia;Coriobacteriales;Coriobacteriaceae;Collinsella	unchanged	0.00523497	17.5439	0.285522
Bacteria;Actinobacteria;Coriobacteriia;Coriobacteriales;Coriobacteriaceae;Enterorhabdus	unchanged	0.0272923	42.6901	1.15888
Bacteria;Actinobacteria;Coriobacteriia;Coriobacteriales;Coriobacteriaceae;Olsenella	unchanged	0.0142973	17.1053	2.90424
Bacteria;Actinobacteria;Coriobacteriia;Coriobacteriales;Coriobacteriaceae;uncultured	Bacteria;Actinobacteria;Coriobacteriia;Coriobacteriales;Coriobacteriaceae;Coriobacteriaceae_UCG_002	2.9048e-05	0.146199	0.0198689
Bacteria;Actinobacteria;Coriobacteriia;Coriobacteriales;Coriobacteriaceae;uncultured	Bacteria;Actinobacteria;Coriobacteriia;Coriobacteriales;Coriobacteriaceae;Coriobacteriaceae_UCG_003	0.00983299	30.7018	0.210526
Bacteria;Actinobacteria;Coriobacteriia;Coriobacteriales;Coriobacteriaceae;uncultured	Bacteria;Actinobacteria;Coriobacteriia;Coriobacteriales;Coriobacteriaceae;Senegalimassilia	0.0817377	71.0526	1.41575
Bacteria;Bacteroidetes;Bacteroidia;Bacteroidales;Bacteroidaceae;Bacteroides	unchanged	0.258184	93.7135	15.7504
Bacteria;Bacteroidetes;Bacteroidia;Bacteroidales;Bacteroidales Incertae Sedis;Phocaeicola	unchanged	0.0296489	45.614	1.3443
Bacteria;Bacteroidetes;Bacteroidia;Bacteroidales;BS11 gut group	Bacteria;Bacteroidetes;Bacteroidia;Bacteroidales;Bacteroidales_BS11_gut_group	3.22482	99.5614	23.9626
Bacteria;Bacteroidetes;Bacteroidia;Bacteroidales;Marinilabiaceae;Alkaliflexus	unchanged	0.00245899	0.584795	1.00784
Bacteria;Bacteroidetes;Bacteroidia;Bacteroidales;Porphyromonadaceae;Dysgonomonas	unchanged	0.00677495	1.46199	4.05268
Bacteria;Bacteroidetes;Bacteroidia;Bacteroidales;Prevotellaceae;Alloprevotella	unchanged	0.0549171	63.4503	1.70259
Bacteria;Bacteroidetes;Bacteroidia;Bacteroidales;Prevotellaceae;Paraprevotella	unchanged	0.00115269	5.26316	0.076599
Bacteria;Bacteroidetes;Bacteroidia;Bacteroidales;Prevotellaceae;Prevotella	Bacteria;Bacteroidetes;Bacteroidia;Bacteroidales;Prevotellaceae;Prevotella_1	18.3243	100	63.7147
Bacteria;Bacteroidetes;Bacteroidia;Bacteroidales;Prevotellaceae;Prevotella	Bacteria;Bacteroidetes;Bacteroidia;Bacteroidales;Prevotellaceae;Prevotella_2	0.0230777	42.3977	0.757781
Bacteria;Bacteroidetes;Bacteroidia;Bacteroidales;Prevotellaceae;Prevotella	Bacteria;Bacteroidetes;Bacteroidia;Bacteroidales;Prevotellaceae;Prevotella_6	0.0165849	10.6725	4.66841
Bacteria;Bacteroidetes;Bacteroidia;Bacteroidales;Prevotellaceae;Prevotella	Bacteria;Bacteroidetes;Bacteroidia;Bacteroidales;Prevotellaceae;Prevotella_7	1.03734	68.1287	44.9021
Bacteria;Bacteroidetes;Bacteroidia;Bacteroidales;Prevotellaceae;Prevotella	Bacteria;Bacteroidetes;Bacteroidia;Bacteroidales;Prevotellaceae;Prevotella_9	0.0667088	53.2164	4.36111
Bacteria;Bacteroidetes;Bacteroidia;Bacteroidales;Prevotellaceae;uncultured	Bacteria;Bacteroidetes;Bacteroidia;Bacteroidales;Prevotellaceae;Prevotellaceae_Ga6A1_group	0.0965276	71.0526	1.2452
Bacteria;Bacteroidetes;Bacteroidia;Bacteroidales;Prevotellaceae;uncultured	Bacteria;Bacteroidetes;Bacteroidia;Bacteroidales;Prevotellaceae;Prevotellaceae_NK3B31_group	0.522263	95.0292	14.3365
Bacteria;Bacteroidetes;Bacteroidia;Bacteroidales;Prevotellaceae;uncultured	Bacteria;Bacteroidetes;Bacteroidia;Bacteroidales;Prevotellaceae;Prevotellaceae_UCG_001	1.9079	99.7076	18.7299
Bacteria;Bacteroidetes;Bacteroidia;Bacteroidales;Prevotellaceae;uncultured	Bacteria;Bacteroidetes;Bacteroidia;Bacteroidales;Prevotellaceae;Prevotellaceae_UCG_003	1.29986	98.6842	22.2779
Bacteria;Bacteroidetes;Bacteroidia;Bacteroidales;Prevotellaceae;uncultured	Bacteria;Bacteroidetes;Bacteroidia;Bacteroidales;Prevotellaceae;Prevotellaceae_UCG_004	0.260223	90.7895	6.16834
Bacteria;Bacteroidetes;Bacteroidia;Bacteroidales;Prevotellaceae;uncultured	Bacteria;Bacteroidetes;Bacteroidia;Bacteroidales;Prevotellaceae;Prevotellaceae_YAB2003_group	0.202134	69.7368	2.68722
Bacteria;Bacteroidetes;Bacteroidia;Bacteroidales;RF16	Bacteria;Bacteroidetes;Bacteroidia;Bacteroidales;Bacteroidales_RF16_group	1.29939	95.7602	15.4639
Bacteria;Bacteroidetes;Bacteroidia;Bacteroidales;Rikenellaceae;RC9 gut group	Bacteria;Bacteroidetes;Bacteroidia;Bacteroidales;Rikenellaceae;Rikenellaceae_RC9_gut_group	5.70772	100	37.4462
Bacteria;Bacteroidetes;Bacteroidia;Bacteroidales;S24-7	Bacteria;Bacteroidetes;Bacteroidia;Bacteroidales;Bacteroidales_S24_7_group	2.31527	99.1228	30.7961
Bacteria;Bacteroidetes;Bacteroidia;Bacteroidales;uncultured	Bacteria;Bacteroidetes;Bacteroidia;Bacteroidales;Bacteroidales_UCG_001	0.6762	90.6433	10.3203
Bacteria;Bacteroidetes;BD2-2	Bacteria;Bacteroidetes;Bacteroidetes_BD2-2	0.041867	51.3158	0.620438
Bacteria;Bacteroidetes;Cytophagia;Cytophagales;Cyclobacteriaceae;Belliella	unchanged	0.0417594	10.0877	4.8464
Bacteria;Bacteroidetes;Flavobacteria;Flavobacteriales;Flavobacteriaceae;Flavobacterium	unchanged	0.00286464	3.94737	1.12782
Bacteria;Bacteroidetes;Flavobacteriia;Flavobacteriales;Cryomorphaceae;Fluviicola	unchanged	0.000665103	0.438596	0.237962
Bacteria;Bacteroidetes;vadinHA17	Bacteria;Bacteroidetes;Bacteroidetes_vadinHA17	0.005464	1.46199	3.44828
Bacteria;Bacteroidetes;VC2.1 Bac22	Bacteria;Bacteroidetes;Bacteroidetes_VC2.1 Bac22	0.114509	70.4678	3.40614
Bacteria;Candidate division SR1	unchanged	0.216235	75.8772	3.34415
Bacteria;Candidate division TM7	unchanged	0.658355	96.6374	6.51473
Bacteria;Chloroflexi;Anaerolineae;Anaerolineales;Anaerolineaceae;uncultured	Bacteria;Chloroflexi;Anaerolineae;Anaerolineales;Anaerolineaceae;Anaerolineaceae_UCG_001	0.587141	90.6433	14.3167
Bacteria;Cyanobacteria;Chloroplast	unchanged	0.15045	48.6842	6.71561
Bacteria;Cyanobacteria;Melainabacteria;Gastranaerophilales	unchanged	0.734047	91.5205	13.2246
Bacteria;Elusimicrobia;Elusimicrobia;Elusimicrobiales;Elusimicrobiaceae;Elusimicrobium	unchanged	0.020136	37.7193	0.892857
Bacteria;Fibrobacteres;Fibrobacteria;Fibrobacterales;Fibrobacteraceae;Fibrobacter	unchanged	2.91794	92.9825	34.2811
Bacteria;Firmicutes;Bacilli;Bacillales;Bacillaceae;Bacillus	unchanged	0.0479948	31.7251	3.25581
Bacteria;Firmicutes;Bacilli;Bacillales;Bacillaceae;Lentibacillus	unchanged	0.000730957	0.584795	0.215401
Bacteria;Firmicutes;Bacilli;Bacillales;Family XII;Exiguobacterium	unchanged	0.0116769	3.07018	4.55044
Bacteria;Firmicutes;Bacilli;Bacillales;Paenibacillaceae;Paenibacillus	unchanged	0.0117655	15.6433	1.46079
Bacteria;Firmicutes;Bacilli;Bacillales;Planococcaceae;Lysinibacillus	unchanged	0.00585223	8.77193	1.13996
Bacteria;Firmicutes;Bacilli;Bacillales;Planococcaceae;Rummeliibacillus	unchanged	0.0128073	9.94152	3.37767
Bacteria;Firmicutes;Bacilli;Bacillales;Planococcaceae;Solibacillus	unchanged	0.026426	5.84795	3.92512
Bacteria;Firmicutes;Bacilli;Bacillales;Staphylococcaceae;Macrococcus	unchanged	0.00207019	1.02339	0.851064
Bacteria;Firmicutes;Bacilli;Bacillales;Staphylococcaceae;Staphylococcus	unchanged	0.0471691	13.3041	6.41494
Bacteria;Firmicutes;Bacilli;Bacillales;Thermoactinomycetaceae;Thermoactinomyces	unchanged	0.00900526	9.35673	1.55409
Bacteria;Firmicutes;Bacilli;Lactobacillales;Aerococcaceae;Aerococcus	unchanged	0.00130575	1.02339	0.439041
Bacteria;Firmicutes;Bacilli;Lactobacillales;Carnobacteriaceae;Carnobacterium	unchanged	0.214917	6.43275	39.4369
Bacteria;Firmicutes;Bacilli;Lactobacillales;Carnobacteriaceae;Desemzia	unchanged	0.0335874	4.53216	5.11078
Bacteria;Firmicutes;Bacilli;Lactobacillales;Carnobacteriaceae;Trichococcus	unchanged	0.0436046	2.92398	24.1135
Bacteria;Firmicutes;Bacilli;Lactobacillales;Enterococcaceae;Enterococcus	unchanged	0.117071	10.5263	25.066
Bacteria;Firmicutes;Bacilli;Lactobacillales;Enterococcaceae;Vagococcus	unchanged	0.0301418	1.16959	18.6522
Bacteria;Firmicutes;Bacilli;Lactobacillales;Lactobacillaceae;Lactobacillus	unchanged	0.258949	27.193	35.603
Bacteria;Firmicutes;Bacilli;Lactobacillales;Lactobacillaceae;Pediococcus	unchanged	0.016965	2.19298	4.90463
Bacteria;Firmicutes;Bacilli;Lactobacillales;Leuconostocaceae;Leuconostoc	unchanged	0.0047517	5.11696	1.19891
Bacteria;Firmicutes;Bacilli;Lactobacillales;Leuconostocaceae;Weissella	unchanged	0.222613	9.79532	72.4229
Bacteria;Firmicutes;Bacilli;Lactobacillales;Streptococcaceae;Lactococcus	unchanged	0.0387038	3.65497	15.3161
Bacteria;Firmicutes;Bacilli;Lactobacillales;Streptococcaceae;Streptococcus	unchanged	0.499404	61.9883	70.3947
Bacteria;Firmicutes;Clostridia;Clostridiales;Christensellaceae;Christensella	unchanged	0.0500304	67.3977	0.561798
Bacteria;Firmicutes;Clostridia;Clostridiales;Christensenellaceae;uncultured	Bacteria;Firmicutes;Clostridia;Clostridiales;Christensenellaceae;Christensenellaceae_R_7_group	10.7276	99.7076	41.7488
Bacteria;Firmicutes;Clostridia;Clostridiales;Clostridiaceae 1;Clostridium sensu stricto 1	unchanged	0.113995	43.4211	16.4125
Bacteria;Firmicutes;Clostridia;Clostridiales;Clostridiaceae 1;Proteiniclasticum	unchanged	0.0190372	1.90058	12.5633
Bacteria;Firmicutes;Clostridia;Clostridiales;Clostridiales Incertae Sedis;Proteiniborus	unchanged	0.000893412	0.438596	0.541419
Bacteria;Firmicutes;Clostridia;Clostridiales;Defluviitaleaceae;Incertae Sedis	Bacteria;Firmicutes;Clostridia;Clostridiales;Defluviitaleaceae;[Clostridium]_colinum_group	0.0772065	69.2982	1.52131
Bacteria;Firmicutes;Clostridia;Clostridiales;Defluviitaleaceae;uncultured	Bacteria;Firmicutes;Clostridia;Clostridiales;Defluviitaleaceae;Defluviitaleaceae_UCG_010	0.00665597	20.4678	0.207039
Bacteria;Firmicutes;Clostridia;Clostridiales;Defluviitaleaceae;uncultured	Bacteria;Firmicutes;Clostridia;Clostridiales;Defluviitaleaceae;Defluviitaleaceae_UCG_011	0.128307	85.8187	0.658617
Bacteria;Firmicutes;Clostridia;Clostridiales;Eubacteriaceae;Aneraofustis	unchanged	0.0144187	37.5731	0.292227
Bacteria;Firmicutes;Clostridia;Clostridiales;Eubacteriaceae;Pseudoramibacter	unchanged	0.00855466	14.1813	0.535253
Bacteria;Firmicutes;Clostridia;Clostridiales;Family XI;Gallicola	unchanged	0.000657611	0.584795	0.405268
Bacteria;Firmicutes;Clostridia;Clostridiales;Family XIII;Anaerovorax	unchanged	0.220684	91.0819	1.11929
Bacteria;Firmicutes;Clostridia;Clostridiales;Family XIII;Incertae Sedis	Bacteria;Firmicutes;Clostridia;Clostridiales;Family XIII;[Eubacterium]_brachy_group	0.0455103	67.2515	0.435786
Bacteria;Firmicutes;Clostridia;Clostridiales;Family XIII;Incertae Sedis	Bacteria;Firmicutes;Clostridia;Clostridiales;Family XIII;[Eubacterium]_nodatum_group	0.203515	90.4971	9.07438
Bacteria;Firmicutes;Clostridia;Clostridiales;Family XIII;Mogibacterium	unchanged	0.76204	98.8304	12.6036
Bacteria;Firmicutes;Clostridia;Clostridiales;Family XIII;uncultured	Bacteria;Firmicutes;Clostridia;Clostridiales;Family XIII;Family_XIII_AD3011_group	0.441059	96.1988	6.83702
Bacteria;Firmicutes;Clostridia;Clostridiales;Family XIII;uncultured	Bacteria;Firmicutes;Clostridia;Clostridiales;Family XIII;Family_XIII_UCG_001	0.0518407	61.9883	0.943613
Bacteria;Firmicutes;Clostridia;Clostridiales;Family XIII;uncultured	Bacteria;Firmicutes;Clostridia;Clostridiales;Family XIII;Family_XIII_UCG_002	0.0609279	58.6257	1.33121
Bacteria;Firmicutes;Clostridia;Clostridiales;Heliobacteriaceae;Heliobacillus	unchanged	0.000236186	0.146199	0.161551
Bacteria;Firmicutes;Clostridia;Clostridiales;Lachnospiraceae;Acetitomaculum	unchanged	1.19367	95.9064	21.769
Bacteria;Firmicutes;Clostridia;Clostridiales;Lachnospiraceae;Blautia	Bacteria;Firmicutes;Clostridia;Clostridiales;Lachnospiraceae;Blautia	0.558273	96.1988	62.8184
Bacteria;Firmicutes;Clostridia;Clostridiales;Lachnospiraceae;Blautia	Bacteria;Firmicutes;Clostridia;Clostridiales;Lachnospiraceae;Lachnospiraceae_NK4A136_group	1.01553	99.4152	11.0166
Bacteria;Firmicutes;Clostridia;Clostridiales;Lachnospiraceae;Butyrivibrio	Bacteria;Firmicutes;Clostridia;Clostridiales;Lachnospiraceae;Butyrivibrio_2	1.47899	98.8304	7.78531
Bacteria;Firmicutes;Clostridia;Clostridiales;Lachnospiraceae;Butyrivibrio	Bacteria;Firmicutes;Clostridia;Clostridiales;Lachnospiraceae;Lachnospiraceae_NK3A20_group	2.7179	100	16.7206
Bacteria;Firmicutes;Clostridia;Clostridiales;Lachnospiraceae;Coprococcus	Bacteria;Firmicutes;Clostridia;Clostridiales;Lachnospiraceae;Coprococcus_1	0.161077	89.6199	1.52589
Bacteria;Firmicutes;Clostridia;Clostridiales;Lachnospiraceae;Coprococcus	Bacteria;Firmicutes;Clostridia;Clostridiales;Lachnospiraceae;Coprococcus_2	0.139321	76.1696	3.19954
Bacteria;Firmicutes;Clostridia;Clostridiales;Lachnospiraceae;Coprococcus	Bacteria;Firmicutes;Clostridia;Clostridiales;Lachnospiraceae;Coprococcus_3	0.0304636	54.8246	0.618741
Bacteria;Firmicutes;Clostridia;Clostridiales;Lachnospiraceae;Dorea	unchanged	0.0978737	70.7602	4.58196
Bacteria;Firmicutes;Clostridia;Clostridiales;Lachnospiraceae;Incertae Sedis	Bacteria;Firmicutes;Clostridia;Clostridiales;Lachnospiraceae;[Clostridium]_aminophilum_group	0.0314083	50.2924	0.490196
Bacteria;Firmicutes;Clostridia;Clostridiales;Lachnospiraceae;Incertae Sedis	Bacteria;Firmicutes;Clostridia;Clostridiales;Lachnospiraceae;[Clostridium]_herbivorans_group	0.0171211	32.0175	0.543848
Bacteria;Firmicutes;Clostridia;Clostridiales;Lachnospiraceae;Incertae Sedis	Bacteria;Firmicutes;Clostridia;Clostridiales;Lachnospiraceae;[Clostridium]_phytofermentans_group	0.260371	79.9708	3.97678
Bacteria;Firmicutes;Clostridia;Clostridiales;Lachnospiraceae;Incertae Sedis	Bacteria;Firmicutes;Clostridia;Clostridiales;Lachnospiraceae;[Clostridium]_saccharolyticum_group	0.0127745	26.9006	2.39784
Bacteria;Firmicutes;Clostridia;Clostridiales;Lachnospiraceae;Incertae Sedis	Bacteria;Firmicutes;Clostridia;Clostridiales;Lachnospiraceae;[Eubacterium]_cellulosolvens_group	0.0647337	42.2515	1.47027
Bacteria;Firmicutes;Clostridia;Clostridiales;Lachnospiraceae;Incertae Sedis	Bacteria;Firmicutes;Clostridia;Clostridiales;Lachnospiraceae;[Eubacterium]_hallii_group	0.312918	93.2749	1.98193
Bacteria;Firmicutes;Clostridia;Clostridiales;Lachnospiraceae;Incertae Sedis	Bacteria;Firmicutes;Clostridia;Clostridiales;Lachnospiraceae;[Eubacterium]_oxidoreducens_group	0.267334	89.0351	1.49115
Bacteria;Firmicutes;Clostridia;Clostridiales;Lachnospiraceae;Incertae Sedis	Bacteria;Firmicutes;Clostridia;Clostridiales;Lachnospiraceae;[Eubacterium]_ruminantium_group	0.701337	95.614	3.28101
Bacteria;Firmicutes;Clostridia;Clostridiales;Lachnospiraceae;Incertae Sedis	Bacteria;Firmicutes;Clostridia;Clostridiales;Lachnospiraceae;[Eubacterium]_ventriosum_group	0.172688	83.9181	1.60988
Bacteria;Firmicutes;Clostridia;Clostridiales;Lachnospiraceae;Incertae Sedis	Bacteria;Firmicutes;Clostridia;Clostridiales;Lachnospiraceae;[Ruminococcus]_gauvreauii_group	0.650864	96.7836	9.23967
Bacteria;Firmicutes;Clostridia;Clostridiales;Lachnospiraceae;Incertae Sedis	Bacteria;Firmicutes;Clostridia;Clostridiales;Lachnospiraceae;Lachnospiraceae_UCG_004	0.0147446	33.1871	0.959758
Bacteria;Firmicutes;Clostridia;Clostridiales;Lachnospiraceae;Incertae Sedis	Bacteria;Firmicutes;Clostridia;Clostridiales;Lachnospiraceae;Lachnospiraceae_UCG_005	0.04612	65.4971	0.748183
Bacteria;Firmicutes;Clostridia;Clostridiales;Lachnospiraceae;Lachnospira	unchanged	0.0992849	46.1988	3.40014
Bacteria;Firmicutes;Clostridia;Clostridiales;Lachnospiraceae;Marvinbryantia	unchanged	0.503163	96.4912	6.17483
Bacteria;Firmicutes;Clostridia;Clostridiales;Lachnospiraceae;Moryella	unchanged	0.163198	84.7953	1.02215
Bacteria;Firmicutes;Clostridia;Clostridiales;Lachnospiraceae;Oribacterium	unchanged	0.343703	94.0058	7.27861
Bacteria;Firmicutes;Clostridia;Clostridiales;Lachnospiraceae;Pseudobutyrivibrio	unchanged	1.35462	98.9766	10.8786
Bacteria;Firmicutes;Clostridia;Clostridiales;Lachnospiraceae;Roseburia	unchanged	0.610236	97.807	8.69377
Bacteria;Firmicutes;Clostridia;Clostridiales;Lachnospiraceae;Shuttleworthia	unchanged	0.125363	71.7836	8.34136
Bacteria;Firmicutes;Clostridia;Clostridiales;Lachnospiraceae;Syntrophococcus	unchanged	0.197711	90.2047	3.42368
Bacteria;Firmicutes;Clostridia;Clostridiales;Lachnospiraceae;uncultured	Bacteria;Firmicutes;Clostridia;Clostridiales;Lachnospiraceae;Lachnospiraceae_AC2044_group	0.964588	95.9064	10.6017
Bacteria;Firmicutes;Clostridia;Clostridiales;Lachnospiraceae;uncultured	Bacteria;Firmicutes;Clostridia;Clostridiales;Lachnospiraceae;Lachnospiraceae_FCS020_group	0.280748	91.3743	2.54268
Bacteria;Firmicutes;Clostridia;Clostridiales;Lachnospiraceae;uncultured	Bacteria;Firmicutes;Clostridia;Clostridiales;Lachnospiraceae;Lachnospiraceae_FE2018_group	0.0161426	32.6023	0.969305
Bacteria;Firmicutes;Clostridia;Clostridiales;Lachnospiraceae;uncultured	Bacteria;Firmicutes;Clostridia;Clostridiales;Lachnospiraceae;Lachnospiraceae_NC2004_group	0.049032	63.8889	4.86322
Bacteria;Firmicutes;Clostridia;Clostridiales;Lachnospiraceae;uncultured	Bacteria;Firmicutes;Clostridia;Clostridiales;Lachnospiraceae;Lachnospiraceae_ND3007_group	0.388777	95.9064	3.2545
Bacteria;Firmicutes;Clostridia;Clostridiales;Lachnospiraceae;uncultured	Bacteria;Firmicutes;Clostridia;Clostridiales;Lachnospiraceae;Lachnospiraceae_NK4B4_group	0.291367	89.4737	2.38541
Bacteria;Firmicutes;Clostridia;Clostridiales;Lachnospiraceae;uncultured	Bacteria;Firmicutes;Clostridia;Clostridiales;Lachnospiraceae;Lachnospiraceae_UCG_001	0.0520322	62.1345	2.25156
Bacteria;Firmicutes;Clostridia;Clostridiales;Lachnospiraceae;uncultured	Bacteria;Firmicutes;Clostridia;Clostridiales;Lachnospiraceae;Lachnospiraceae_UCG_002	0.101826	80.5556	1.18871
Bacteria;Firmicutes;Clostridia;Clostridiales;Lachnospiraceae;uncultured	Bacteria;Firmicutes;Clostridia;Clostridiales;Lachnospiraceae;Lachnospiraceae_UCG_003	0.0124229	23.9766	0.326638
Bacteria;Firmicutes;Clostridia;Clostridiales;Lachnospiraceae;uncultured	Bacteria;Firmicutes;Clostridia;Clostridiales;Lachnospiraceae;Lachnospiraceae_UCG_006	0.13834	85.3801	0.926956
Bacteria;Firmicutes;Clostridia;Clostridiales;Lachnospiraceae;uncultured	Bacteria;Firmicutes;Clostridia;Clostridiales;Lachnospiraceae;Lachnospiraceae_UCG_007	0.019618	34.9415	0.608385
Bacteria;Firmicutes;Clostridia;Clostridiales;Lachnospiraceae;uncultured	Bacteria;Firmicutes;Clostridia;Clostridiales;Lachnospiraceae;Lachnospiraceae_UCG_008	0.311138	94.883	1.45873
Bacteria;Firmicutes;Clostridia;Clostridiales;Lachnospiraceae;uncultured	Bacteria;Firmicutes;Clostridia;Clostridiales;Lachnospiraceae;Lachnospiraceae_UCG_009	0.0866543	72.9532	0.980748
Bacteria;Firmicutes;Clostridia;Clostridiales;Lachnospiraceae;uncultured	Bacteria;Firmicutes;Clostridia;Clostridiales;Lachnospiraceae;Lachnospiraceae_XPB1014_group	0.979331	95.9064	8.31752
Bacteria;Firmicutes;Clostridia;Clostridiales;Peptostreptococcaceae;Incertae Sedis	unchanged	0.0911916	22.6608	21.9549
Bacteria;Firmicutes;Clostridia;Clostridiales;Peptostreptococcaceae;Peptostreptococcus	unchanged	0.00134048	0.438596	0.844309
Bacteria;Firmicutes;Clostridia;Clostridiales;Ruminococcaceae;Anaerofilum	unchanged	0.00195071	0.438596	1.17816
Bacteria;Firmicutes;Clostridia;Clostridiales;Ruminococcaceae;Anaerotruncus	unchanged	0.14562	89.3275	0.906618
Bacteria;Firmicutes;Clostridia;Clostridiales;Ruminococcaceae;Faecalibacterium	unchanged	0.0103938	34.5029	0.18475
Bacteria;Firmicutes;Clostridia;Clostridiales;Ruminococcaceae;Flavonifractor	unchanged	0.000451461	1.31579	0.0672043
Bacteria;Firmicutes;Clostridia;Clostridiales;Ruminococcaceae;Incertae Sedis	Bacteria;Firmicutes;Clostridia;Clostridiales;Ruminococcaceae;[Bacteroides]_cellulosolvens_group	0.0340938	53.9474	1.82371
Bacteria;Firmicutes;Clostridia;Clostridiales;Ruminococcaceae;Incertae Sedis	Bacteria;Firmicutes;Clostridia;Clostridiales;Ruminococcaceae;[Clostridium]_leptum_group	0.565802	94.2982	8.48014
Bacteria;Firmicutes;Clostridia;Clostridiales;Ruminococcaceae;Incertae Sedis	Bacteria;Firmicutes;Clostridia;Clostridiales;Ruminococcaceae;[Clostridium]_viride_group	0.142911	69.2982	9.34088
Bacteria;Firmicutes;Clostridia;Clostridiales;Ruminococcaceae;Incertae Sedis	Bacteria;Firmicutes;Clostridia;Clostridiales;Ruminococcaceae;[Eubacterium]_siraeum_group	0.125822	78.5088	1.81702
Bacteria;Firmicutes;Clostridia;Clostridiales;Ruminococcaceae;Oscillospira	unchanged	0.0609149	29.5322	4.37872
Bacteria;Firmicutes;Clostridia;Clostridiales;Ruminococcaceae;Papillibacter	unchanged	0.000131715	0.877193	0.0475511
Bacteria;Firmicutes;Clostridia;Clostridiales;Ruminococcaceae;Ruminococcus	Bacteria;Firmicutes;Clostridia;Clostridiales;Ruminococcaceae;Ruminococcus_1	2.37382	99.7076	14.6505
Bacteria;Firmicutes;Clostridia;Clostridiales;Ruminococcaceae;Ruminococcus	Bacteria;Firmicutes;Clostridia;Clostridiales;Ruminococcaceae;Ruminococcus_2	1.14481	95.614	30.4447
Bacteria;Firmicutes;Clostridia;Clostridiales;Ruminococcaceae;Saccharofermentans	unchanged	1.28416	94.5906	6.80561
Bacteria;Firmicutes;Clostridia;Clostridiales;Ruminococcaceae;uncultured	Bacteria;Firmicutes;Clostridia;Clostridiales;Ruminococcaceae;[Eubacterium]_coprostanoligenes_group	1.26302	99.8538	49.3771
Bacteria;Firmicutes;Clostridia;Clostridiales;Ruminococcaceae;uncultured	Bacteria;Firmicutes;Clostridia;Clostridiales;Ruminococcaceae;Ruminococcaceae_NK4A214_group	2.78586	99.8538	26.972
Bacteria;Firmicutes;Clostridia;Clostridiales;Ruminococcaceae;uncultured	Bacteria;Firmicutes;Clostridia;Clostridiales;Ruminococcaceae;Ruminococcaceae_UCG_001	0.0758152	57.1637	5.10541
Bacteria;Firmicutes;Clostridia;Clostridiales;Ruminococcaceae;uncultured	Bacteria;Firmicutes;Clostridia;Clostridiales;Ruminococcaceae;Ruminococcaceae_UCG_002	0.261183	91.5205	5.61006
Bacteria;Firmicutes;Clostridia;Clostridiales;Ruminococcaceae;uncultured	Bacteria;Firmicutes;Clostridia;Clostridiales;Ruminococcaceae;Ruminococcaceae_UCG_003	0.0168374	16.3743	1.3384
Bacteria;Firmicutes;Clostridia;Clostridiales;Ruminococcaceae;uncultured	Bacteria;Firmicutes;Clostridia;Clostridiales;Ruminococcaceae;Ruminococcaceae_UCG_004	0.0734935	78.3626	0.646088
Bacteria;Firmicutes;Clostridia;Clostridiales;Ruminococcaceae;uncultured	Bacteria;Firmicutes;Clostridia;Clostridiales;Ruminococcaceae;Ruminococcaceae_UCG_005	0.552092	95.614	7.28263
Bacteria;Firmicutes;Clostridia;Clostridiales;Ruminococcaceae;uncultured	Bacteria;Firmicutes;Clostridia;Clostridiales;Ruminococcaceae;Ruminococcaceae_UCG_007	0.0246515	38.8889	0.552181
Bacteria;Firmicutes;Clostridia;Clostridiales;Ruminococcaceae;uncultured	Bacteria;Firmicutes;Clostridia;Clostridiales;Ruminococcaceae;Ruminococcaceae_UCG_008	0.00509313	3.36257	0.538385
Bacteria;Firmicutes;Clostridia;Clostridiales;Ruminococcaceae;uncultured	Bacteria;Firmicutes;Clostridia;Clostridiales;Ruminococcaceae;Ruminococcaceae_UCG_009	0.00726173	23.6842	0.241803
Bacteria;Firmicutes;Clostridia;Clostridiales;Ruminococcaceae;uncultured	Bacteria;Firmicutes;Clostridia;Clostridiales;Ruminococcaceae;Ruminococcaceae_UCG_010	0.832421	97.2222	12.4943
Bacteria;Firmicutes;Clostridia;Clostridiales;Ruminococcaceae;uncultured	Bacteria;Firmicutes;Clostridia;Clostridiales;Ruminococcaceae;Ruminococcaceae_UCG_011	0.00445564	18.1287	0.132655
Bacteria;Firmicutes;Clostridia;Clostridiales;Ruminococcaceae;uncultured	Bacteria;Firmicutes;Clostridia;Clostridiales;Ruminococcaceae;Ruminococcaceae_UCG_012	0.0237902	34.3567	0.89153
Bacteria;Firmicutes;Clostridia;Clostridiales;Ruminococcaceae;uncultured	Bacteria;Firmicutes;Clostridia;Clostridiales;Ruminococcaceae;Ruminococcaceae_UCG_013	0.0775153	73.9766	1.04445
Bacteria;Firmicutes;Clostridia;Clostridiales;Ruminococcaceae;uncultured	Bacteria;Firmicutes;Clostridia;Clostridiales;Ruminococcaceae;Ruminococcaceae_UCG_014	1.15161	99.1228	9.74411
Bacteria;Firmicutes;Clostridia;Clostridiales;Ruminococcaceae;uncultured	Bacteria;Firmicutes;Clostridia;Clostridiales;Ruminococcaceae;Ruminococcaceae_V9D2013_group	0.0443238	59.6491	1.02041
Bacteria;Firmicutes;Clostridia;Clostridiales;vadinBB60	Bacteria;Firmicutes;Clostridia;Clostridiales;Clostridiales_vadinBB60_group	0.164088	84.6491	1.99426
Bacteria;Firmicutes;Clostridia;Halanaerobiales;Halanaerobiaceae;Halocella	unchanged	0.000770593	0.730994	0.323102
Bacteria;Firmicutes;Erysipelotrichi;Erysipelotrichales;Erysipelotrichaceae;Coprobacillus	unchanged	0.00041743	0.146199	0.285522
Bacteria;Firmicutes;Erysipelotrichia;Erysipelotrichales;Erysipelotrichaceae;Allobaculum	unchanged	0.000164744	1.02339	0.0229148
Bacteria;Firmicutes;Erysipelotrichia;Erysipelotrichales;Erysipelotrichaceae;Asteroleplasma	unchanged	0.00935231	25.731	0.318497
Bacteria;Firmicutes;Erysipelotrichia;Erysipelotrichales;Erysipelotrichaceae;Erysipelothrix	unchanged	0.0241546	0.584795	16.4809
Bacteria;Firmicutes;Erysipelotrichia;Erysipelotrichales;Erysipelotrichaceae;Kandleria	unchanged	0.0660511	26.6082	13.165
Bacteria;Firmicutes;Erysipelotrichia;Erysipelotrichales;Erysipelotrichaceae;Sharpea	unchanged	0.0800667	25.731	8.34401
Bacteria;Firmicutes;Erysipelotrichia;Erysipelotrichales;Erysipelotrichaceae;Solobacterium	unchanged	0.196437	90.4971	4.30771
Bacteria;Firmicutes;Erysipelotrichia;Erysipelotrichales;Erysipelotrichaceae;uncultured	Bacteria;Firmicutes;Erysipelotrichia;Erysipelotrichales;Erysipelotrichaceae;Anaerorhabdus	0.0883845	79.9708	0.824402
Bacteria;Firmicutes;Erysipelotrichia;Erysipelotrichales;Erysipelotrichaceae;uncultured	Bacteria;Firmicutes;Erysipelotrichia;Erysipelotrichales;Erysipelotrichaceae;Erysipelotrichaceae_UCG_001	0.0279887	33.3333	2.66336
Bacteria;Firmicutes;Erysipelotrichia;Erysipelotrichales;Erysipelotrichaceae;uncultured	Bacteria;Firmicutes;Erysipelotrichia;Erysipelotrichales;Erysipelotrichaceae;Erysipelotrichaceae_UCG_002	0.0806971	19.7368	9.28048
Bacteria;Firmicutes;Erysipelotrichia;Erysipelotrichales;Erysipelotrichaceae;uncultured	Bacteria;Firmicutes;Erysipelotrichia;Erysipelotrichales;Erysipelotrichaceae;Erysipelotrichaceae_UCG_003	0.000630242	0.438596	0.40309
Bacteria;Firmicutes;Erysipelotrichia;Erysipelotrichales;Erysipelotrichaceae;uncultured	Bacteria;Firmicutes;Erysipelotrichia;Erysipelotrichales;Erysipelotrichaceae;Erysipelotrichaceae_UCG_004	0.388538	94.0058	3.9781
Bacteria;Firmicutes;Erysipelotrichia;Erysipelotrichales;Erysipelotrichaceae;uncultured	Bacteria;Firmicutes;Erysipelotrichia;Erysipelotrichales;Erysipelotrichaceae;Erysipelotrichaceae_UCG_006	0.00753087	8.47953	0.479339
Bacteria;Firmicutes;Erysipelotrichia;Erysipelotrichales;Erysipelotrichaceae;uncultured	Bacteria;Firmicutes;Erysipelotrichia;Erysipelotrichales;Erysipelotrichaceae;Erysipelotrichaceae_UCG_007	0.00483561	6.57895	1.09075
Bacteria;Firmicutes;Erysipelotrichia;Erysipelotrichales;Erysipelotrichaceae;uncultured	Bacteria;Firmicutes;Erysipelotrichia;Erysipelotrichales;Erysipelotrichaceae;Erysipelotrichaceae_UCG_008	0.00910562	30.848	0.148588
Bacteria;Firmicutes;Erysipelotrichia;Erysipelotrichales;Erysipelotrichaceae;uncultured	Bacteria;Firmicutes;Erysipelotrichia;Erysipelotrichales;Erysipelotrichaceae;Erysipelotrichaceae_UCG_009	0.13786	87.2807	2.08024
Bacteria;Firmicutes;Erysipelotrichia;Erysipelotrichales;Erysipelotrichaceae;uncultured	Bacteria;Firmicutes;Erysipelotrichia;Erysipelotrichales;Erysipelotrichaceae;Erysipelotrichaceae_UCG_010	0.000131538	0.292398	0.0769034
Bacteria;Firmicutes;Erysipelotrichia;Turicibacterales;Turicibacteraceae;Turicibacter	unchanged	0.0550074	18.4211	12.6316
Bacteria;Firmicutes;Negativicutes;Selenomodales;Veillonellaceae;Acidaminococcus	unchanged	0.0119737	9.64912	1.41427
Bacteria;Firmicutes;Negativicutes;Selenomodales;Veillonellaceae;Dialister	unchanged	0.0769892	11.4035	6.09091
Bacteria;Firmicutes;Negativicutes;Selenomodales;Veillonellaceae;Mitsuokella	unchanged	0.0221809	14.9123	2.47505
Bacteria;Firmicutes;Negativicutes;Selenomodales;Veillonellaceae;Schwartzia	unchanged	0.029711	46.345	1.6684
Bacteria;Firmicutes;Negativicutes;Selenomodales;Veillonellaceae;Selenomonas	unchanged	0.0171221	15.0585	1.17099
Bacteria;Firmicutes;Negativicutes;Selenomodales;Veillonellaceae;Sporomusa	unchanged	0.00768816	5.84795	0.849618
Bacteria;Firmicutes;Negativicutes;Selenomonadales;Acidaminococcaceae;Succiniclasticum	unchanged	0.770296	97.9532	7.28083
Bacteria;Firmicutes;Negativicutes;Selenomonadales;Veillonellaceae;Anaerovibrio	unchanged	0.0454205	60.2339	0.594845
Bacteria;Firmicutes;Negativicutes;Selenomonadales;Veillonellaceae;Megasphaera	unchanged	0.0286868	9.06433	3.85994
Bacteria;Firmicutes;Negativicutes;Selenomonadales;Veillonellaceae;Quinella	unchanged	1.29164	61.8421	48.5661
Bacteria;Firmicutes;Negativicutes;Selenomonadales;Veillonellaceae;Selenomonas	Bacteria;Firmicutes;Negativicutes;Selenomonadales;Veillonellaceae;Selenomonas_1	0.331123	86.6959	6.10116
Bacteria;Firmicutes;Negativicutes;Selenomonadales;Veillonellaceae;Selenomonas	Bacteria;Firmicutes;Negativicutes;Selenomonadales;Veillonellaceae;Selenomonas_3	0.00803015	10.2339	1.33806
Bacteria;Firmicutes;Negativicutes;Selenomonadales;Veillonellaceae;Selenomonas	Bacteria;Firmicutes;Negativicutes;Selenomonadales;Veillonellaceae;Selenomonas_4	0.00973071	14.1813	0.81103
Bacteria;Firmicutes;Negativicutes;Selenomonadales;Veillonellaceae;uncultured	Bacteria;Firmicutes;Negativicutes;Selenomonadales;Veillonellaceae;Veillonellaceae_UCG_001	0.0427815	68.1287	0.476908
Bacteria;Fusobacteria;Fusobacteriia;Fusobacteriales;Fusobacteriaceae;Fusobacterium	unchanged	0.00303804	5.99415	0.520658
Bacteria;Fusobacteria;Fusobacteriia;Fusobacteriales;Leptotrichiaceae;Leptotrichia	unchanged	0.00069732	0.438596	0.453477
Bacteria;Fusobacteria;Fusobacteriia;Fusobacteriales;Leptotrichiaceae;Sebaldella	unchanged	0.00104272	0.292398	0.705408
Bacteria;Lentisphaerae;Lentisphaeria;Victivallales;Victivallaceae;Victivallis	unchanged	0.35368	82.4561	8.52092
Bacteria;Lentisphaerae;Oligosphaeria	unchanged	0.0670156	59.3567	1.89269
Bacteria;Lentisphaerae;RFP12 gut group	Bacteria;Lentisphaerae;Lentisphaerae_RFP12_gut_group	0.0778303	69.5906	2.82083
Bacteria;Proteobacteria;Alphaproteobacteria;Rhizobiales;Hyphomicrobiaceae;Ancalomicrobium	unchanged	0.00608266	0.877193	2.16131
Bacteria;Proteobacteria;Alphaproteobacteria;Rhodospirillales;Acetobacteraceae;Acidocella	unchanged	0.000418908	0.146199	0.286533
Bacteria;Proteobacteria;Alphaproteobacteria;Rhodospirillales;Rhodospirillaceae;Thalassospira	unchanged	0.613104	93.2749	37.6706
Bacteria;Proteobacteria;Betaproteobacteria;Burholderiales;Alcaligenaceae;Sutterella	unchanged	0.0187917	34.9415	1.11266
Bacteria;Proteobacteria;Betaproteobacteria;Burholderiales;Oxalobacteraceae;Oxalobacter	unchanged	0.000594599	1.16959	0.185644
Bacteria;Proteobacteria;Betaproteobacteria;Burkholderiales;Comamonadaceae;Comamonas	unchanged	0.00761882	8.18713	2.43161
Bacteria;Proteobacteria;Betaproteobacteria;Burkholderiales;Comamonadaceae;Variovorax	unchanged	0.0105993	3.65497	3.46238
Bacteria;Proteobacteria;Betaproteobacteria;Methylophilales;Methylophilaceae;Methylobacillus	unchanged	0.000333724	0.292398	0.172712
Bacteria;Proteobacteria;Epsilonproteobacteria;Campylobacterales;Campylobacteraceae;Arcobacter	unchanged	0.00100819	0.877193	0.464429
Bacteria;Proteobacteria;Epsilonproteobacteria;Campylobacterales;Campylobacteraceae;Campylobacter	unchanged	0.0103256	23.0994	0.507614
Bacteria;Proteobacteria;Gammaproteobacteria;Aeromonadales;Aeromonadaceae;Aeromonas	unchanged	0.00761569	1.31579	2.89911
Bacteria;Proteobacteria;Gammaproteobacteria;Aeromonadales;Succinivibrionaceae;Anaerobiospirillum	unchanged	0.00916878	16.3743	0.409117
Bacteria;Proteobacteria;Gammaproteobacteria;Aeromonadales;Succinivibrionaceae;Ruminobacter	unchanged	0.342293	52.4854	47.5733
Bacteria;Proteobacteria;Gammaproteobacteria;Aeromonadales;Succinivibrionaceae;Succinimonas	unchanged	0.0603745	29.5322	9.87164
Bacteria;Proteobacteria;Gammaproteobacteria;Aeromonadales;Succinivibrionaceae;Succinivibrio	unchanged	0.34005	58.7719	45.5309
Bacteria;Proteobacteria;Gammaproteobacteria;Aeromonadales;Succinivibrionaceae;uncultured	Bacteria;Proteobacteria;Gammaproteobacteria;Aeromonadales;Succinivibrionaceae;Succinivibrionaceae_UCG_001	0.635694	28.655	43.9078
Bacteria;Proteobacteria;Gammaproteobacteria;Aeromonadales;Succinivibrionaceae;uncultured	Bacteria;Proteobacteria;Gammaproteobacteria;Aeromonadales;Succinivibrionaceae;Succinivibrionaceae_UCG_002	0.389895	52.4854	19.9296
Bacteria;Proteobacteria;Gammaproteobacteria;Alteromonadales;Alteromonadaceae;Alishewanella	unchanged	0.000388905	0.292398	0.200669
Bacteria;Proteobacteria;Gammaproteobacteria;Enterobacteriales;Enterobacteriaceae;Buttiauxella	unchanged	0.000874019	0.292398	0.540358
Bacteria;Proteobacteria;Gammaproteobacteria;Enterobacteriales;Enterobacteriaceae;Citrobacter	unchanged	0.00433626	3.65497	0.585223
Bacteria;Proteobacteria;Gammaproteobacteria;Enterobacteriales;Enterobacteriaceae;Enterobacter	unchanged	0.00866754	4.97076	1.46306
Bacteria;Proteobacteria;Gammaproteobacteria;Enterobacteriales;Enterobacteriaceae;Escherichia-Shigella	unchanged	0.0102004	4.67836	1.45909
Bacteria;Proteobacteria;Gammaproteobacteria;Enterobacteriales;Enterobacteriaceae;Hafnia	unchanged	0.000716685	0.584795	0.270179
Bacteria;Proteobacteria;Gammaproteobacteria;Enterobacteriales;Enterobacteriaceae;Klebsiella	unchanged	0.0128997	3.80117	3.36503
Bacteria;Proteobacteria;Gammaproteobacteria;Enterobacteriales;Enterobacteriaceae;Pectobacterium	unchanged	0.000845385	0.584795	0.51207
Bacteria;Proteobacteria;Gammaproteobacteria;Enterobacteriales;Enterobacteriaceae;Raoultella	unchanged	0.0021871	1.90058	0.51207
Bacteria;Proteobacteria;Gammaproteobacteria;Enterobacteriales;Enterobacteriaceae;Shimwellia	unchanged	0.00174252	1.60819	0.731529
Bacteria;Proteobacteria;Gammaproteobacteria;Enterobacteriales;Enterobacteriaceae;Yersinia	unchanged	0.00067142	0.584795	0.393587
Bacteria;Proteobacteria;Gammaproteobacteria;Pasteurellales;Pasteurellaceae;Bibersteinia	unchanged	0.00369562	2.63158	2.0464
Bacteria;Proteobacteria;Gammaproteobacteria;Pseudomonadales;Moraxellaceae;Acinetobacter	unchanged	0.0165692	12.2807	2.52912
Bacteria;Proteobacteria;Gammaproteobacteria;Pseudomonadales;Pseudomonadaceae;Pseudomonas	unchanged	0.0268122	17.1053	3.08854
Bacteria;Proteobacteria;Gammaproteobacteria;Xanthomonadales;Xanthomonadaceae;Stenotrophomonas	unchanged	0.00949372	10.3801	1.30885
Bacteria;Proteobacteria;Gammaproteobacteria;Xanthomonadales;Xanthomonadaceae;Xylella	unchanged	0.000294421	0.292398	0.192308
Bacteria;SHA-109	unchanged	0.0589155	61.2573	0.833768
Bacteria;Spirochaetae;Spirochaetes;Spirochaetales;Spirochaetaceae;Spirochaeta	Bacteria;Spirochaetae;Spirochaetes;Spirochaetales;Spirochaetaceae;Spirochaeta_2	0.107355	80.117	1.78571
Bacteria;Spirochaetae;Spirochaetes;Spirochaetales;Spirochaetaceae;Treponema	Bacteria;Spirochaetae;Spirochaetes;Spirochaetales;Spirochaetaceae;Treponema_2	0.646325	97.2222	4.03226
Bacteria;Synergistetes;Synergistia;Synergistales;Synergistaceae;Pyramidobacter	unchanged	0.0415652	61.5497	0.89153
Bacteria;Synergistetes;Synergistia;Synergistales;Synergistaceae;uncultured	unchanged	0.360093	53.8012	17.6361
Bacteria;Tenericutes;Mollicutes;Anaeroplamatales;Anaeroplasmataceae;Anaeroplasma	unchanged	0.272777	82.7485	3.43407
Bacteria;Tenericutes;Mollicutes;Mycoplasmatales;Mycoplasmataceae;Mycoplasma	unchanged	0.0164491	18.7135	1.68252
Bacteria;Tenericutes;Mollicutes;RF9	Bacteria;Tenericutes;Mollicutes;Mollicutes_RF9	0.938358	98.9766	7.03271
Bacteria;Verrucomicrobia;Opitutae;vadinHA64	Bacteria;Verrucomicrobia;Opitutae;Opitutae_vadinHA64	0.0212919	31.8713	1.13269
