# Supplementary material for: Improved taxonomic assignment of rumen bacterial 16S rRNA sequences using a revised SILVA taxonomic framework
Source: PeerJ. 2019 Mar 5;7:e6496. doi: 10.7717/peerj.6496 (PMC6407505; doi:10.7717/peerj.6496)
Supplement: Supplemental Information 3 [file peerj-07-6496-s003.xlsx]

## Sheet: S3
Table S3. Taxonomic assignment of sequences in the GRC dataset to taxa using five different taxonomic frameworks.
Framework	Taxon designation	Mean (%)	Standard error	Prevalence (%, n = 684)
RDP training set 14	Bacteria;Acidobacteria;Acidobacteria_Gp1;Gp1;;Other	0.000639959	0.000174984	3.21637
RDP training set 14	Bacteria;Acidobacteria;Acidobacteria_Gp1;Terriglobus;;Other	0.000107418	7.23421e-05	0.438596
RDP training set 14	Bacteria;Acidobacteria;Acidobacteria_Gp10;Gp10;;Other	0.00349363	0.000508396	13.8889
RDP training set 14	Bacteria;Acidobacteria;Acidobacteria_Gp12;Gp12;;Other	2.30925e-05	2.30925e-05	0.146199
RDP training set 14	Bacteria;Acidobacteria;Acidobacteria_Gp15;Gp15;;Other	0.000111164	6.33337e-05	0.584795
RDP training set 14	Bacteria;Acidobacteria;Acidobacteria_Gp16;Gp16;;Other	0.000731047	0.000234299	3.07018
RDP training set 14	Bacteria;Acidobacteria;Acidobacteria_Gp17;Gp17;;Other	0.00243852	0.000369421	12.7193
RDP training set 14	Bacteria;Acidobacteria;Acidobacteria_Gp18;Gp18;;Other	0.00120192	0.000391074	4.97076
RDP training set 14	Bacteria;Acidobacteria;Acidobacteria_Gp19;Gp19;;Other	0.000268713	0.000111032	1.31579
RDP training set 14	Bacteria;Acidobacteria;Acidobacteria_Gp2;Gp2;;Other	0.000232837	7.90258e-05	1.31579
RDP training set 14	Bacteria;Acidobacteria;Acidobacteria_Gp20;Gp20;;Other	0.000357864	0.000124031	1.75439
RDP training set 14	Bacteria;Acidobacteria;Acidobacteria_Gp21;Gp21;;Other	0.00144382	0.000291372	6.28655
RDP training set 14	Bacteria;Acidobacteria;Acidobacteria_Gp22;Gp22;;Other	0.00265758	0.000500522	9.94152
RDP training set 14	Bacteria;Acidobacteria;Acidobacteria_Gp23;Gp23;;Other	0.0196573	0.00139749	48.2456
RDP training set 14	Bacteria;Acidobacteria;Acidobacteria_Gp25;Gp25;;Other	0.00124184	0.000850024	1.31579
RDP training set 14	Bacteria;Acidobacteria;Acidobacteria_Gp26;Gp26;;Other	0.000358074	0.000147472	1.46199
RDP training set 14	Bacteria;Acidobacteria;Acidobacteria_Gp3;Gp3;;Other	2.89008e-05	2.04227e-05	0.292398
RDP training set 14	Bacteria;Acidobacteria;Acidobacteria_Gp4;Blastocatella;;Other	2.19914e-05	2.19914e-05	0.146199
RDP training set 14	Bacteria;Acidobacteria;Acidobacteria_Gp4;Gp4;;Other	0.000291123	0.000100084	1.60819
RDP training set 14	Bacteria;Acidobacteria;Acidobacteria_Gp6;Gp6;;Other	0.0176907	0.00143926	37.4269
RDP training set 14	Bacteria;Acidobacteria;Acidobacteria_Gp7;Gp7;;Other	0.00222645	0.000419619	8.18713
RDP training set 14	Bacteria;Acidobacteria;Acidobacteria_Gp9;Gp9;;Other	1.53926e-05	1.53926e-05	0.146199
RDP training set 14	Bacteria;Acidobacteria;Holophagae;Holophagales;Holophagaceae;Holophaga	0.00215403	0.00028997	11.4035
RDP training set 14	Bacteria;Actinobacteria;Actinobacteria;Acidimicrobiales;Acidimicrobiaceae;Acidimicrobium	1.55419e-05	1.16661e-05	0.292398
RDP training set 14	Bacteria;Actinobacteria;Actinobacteria;Acidimicrobiales;Acidimicrobiaceae;Ferrimicrobium	0.000184551	0.000124597	0.877193
RDP training set 14	Bacteria;Actinobacteria;Actinobacteria;Acidimicrobiales;Acidimicrobiaceae;Ferrithrix	6.88641e-05	4.95288e-05	0.292398
RDP training set 14	Bacteria;Actinobacteria;Actinobacteria;Acidimicrobiales;Acidimicrobiaceae;Ilumatobacter	8.62214e-05	3.92243e-05	0.877193
RDP training set 14	Bacteria;Actinobacteria;Actinobacteria;Acidimicrobiales;Acidimicrobineae_incertae_sedis;Aciditerrimonas	0.000442704	0.000123829	2.48538
RDP training set 14	Bacteria;Actinobacteria;Actinobacteria;Acidimicrobiales;Iamiaceae;Iamia	0.000230219	0.00011947	0.730994
RDP training set 14	Bacteria;Actinobacteria;Actinobacteria;Actinomycetales;Acidothermaceae;Acidothermus	9.99094e-05	5.48287e-05	0.584795
RDP training set 14	Bacteria;Actinobacteria;Actinobacteria;Actinomycetales;Actinomycetaceae;Actinobaculum	0.000201538	0.000104795	1.02339
RDP training set 14	Bacteria;Actinobacteria;Actinobacteria;Actinomycetales;Actinomycetaceae;Actinomyces	0.00269163	0.000562223	7.30994
RDP training set 14	Bacteria;Actinobacteria;Actinobacteria;Actinomycetales;Actinomycetaceae;Arcanobacterium	0.00139935	0.000311116	5.70175
RDP training set 14	Bacteria;Actinobacteria;Actinobacteria;Actinomycetales;Actinomycetaceae;Trueperella	0.00185814	0.000483925	4.53216
RDP training set 14	Bacteria;Actinobacteria;Actinobacteria;Actinomycetales;Actinospicaceae;Actinospica	8.73542e-05	5.51133e-05	0.438596
RDP training set 14	Bacteria;Actinobacteria;Actinobacteria;Actinomycetales;Beutenbergiaceae;Miniimonas	2.09409e-05	1.47983e-05	0.292398
RDP training set 14	Bacteria;Actinobacteria;Actinobacteria;Actinomycetales;Beutenbergiaceae;Salana	1.34004e-05	1.34004e-05	0.146199
RDP training set 14	Bacteria;Actinobacteria;Actinobacteria;Actinomycetales;Beutenbergiaceae;Serinibacter	9.46804e-06	6.69536e-06	0.292398
RDP training set 14	Bacteria;Actinobacteria;Actinobacteria;Actinomycetales;Bogoriellaceae;Georgenia	0.000117057	7.24581e-05	0.877193
RDP training set 14	Bacteria;Actinobacteria;Actinobacteria;Actinomycetales;Brevibacteriaceae;Brevibacterium	0.00757543	0.00149563	18.4211
RDP training set 14	Bacteria;Actinobacteria;Actinobacteria;Actinomycetales;Catenulisporaceae;Catenulispora	7.34274e-05	4.08845e-05	0.584795
RDP training set 14	Bacteria;Actinobacteria;Actinobacteria;Actinomycetales;Cellulomonadaceae;Actinotalea	5.97175e-05	3.11127e-05	0.584795
RDP training set 14	Bacteria;Actinobacteria;Actinobacteria;Actinomycetales;Cellulomonadaceae;Cellulomonas	0.00133404	0.000241642	6.14035
RDP training set 14	Bacteria;Actinobacteria;Actinobacteria;Actinomycetales;Cellulomonadaceae;Oerskovia	4.07184e-05	2.87898e-05	0.292398
RDP training set 14	Bacteria;Actinobacteria;Actinobacteria;Actinomycetales;Cellulomonadaceae;Sediminihabitans	2.26301e-05	1.61207e-05	0.292398
RDP training set 14	Bacteria;Actinobacteria;Actinobacteria;Actinomycetales;Cellulomonadaceae;Tropheryma	0.000116163	0.000102978	0.292398
RDP training set 14	Bacteria;Actinobacteria;Actinobacteria;Actinomycetales;Corynebacteriaceae;Corynebacterium	0.117917	0.0266541	40.0585
RDP training set 14	Bacteria;Actinobacteria;Actinobacteria;Actinomycetales;Cryptosporangiaceae;Cryptosporangium	0.000151683	5.67276e-05	1.16959
RDP training set 14	Bacteria;Actinobacteria;Actinobacteria;Actinomycetales;Cryptosporangiaceae;Fodinicola	0.000104997	5.96297e-05	0.584795
RDP training set 14	Bacteria;Actinobacteria;Actinobacteria;Actinomycetales;Demequinaceae;Demequina	0.000458485	0.00014475	1.75439
RDP training set 14	Bacteria;Actinobacteria;Actinobacteria;Actinomycetales;Dermabacteraceae;Brachybacterium	0.00154398	0.000578945	3.80117
RDP training set 14	Bacteria;Actinobacteria;Actinobacteria;Actinomycetales;Dermabacteraceae;Devriesea	0.000112811	9.52429e-05	0.292398
RDP training set 14	Bacteria;Actinobacteria;Actinobacteria;Actinomycetales;Dermacoccaceae;Demetria	3.18605e-05	2.47061e-05	0.292398
RDP training set 14	Bacteria;Actinobacteria;Actinobacteria;Actinomycetales;Dermacoccaceae;Dermacoccus	3.54683e-05	2.74353e-05	0.292398
RDP training set 14	Bacteria;Actinobacteria;Actinobacteria;Actinomycetales;Dermacoccaceae;Kytococcus	5.06708e-05	3.04023e-05	0.438596
RDP training set 14	Bacteria;Actinobacteria;Actinobacteria;Actinomycetales;Dermacoccaceae;Yimella	7.11603e-05	7.11603e-05	0.146199
RDP training set 14	Bacteria;Actinobacteria;Actinobacteria;Actinomycetales;Dermatophilaceae;Dermatophilus	0.000255306	0.000111755	1.46199
RDP training set 14	Bacteria;Actinobacteria;Actinobacteria;Actinomycetales;Dermatophilaceae;Mobilicoccus	0.000108733	7.34518e-05	0.438596
RDP training set 14	Bacteria;Actinobacteria;Actinobacteria;Actinomycetales;Dermatophilaceae;Piscicoccus	4.41208e-05	3.65787e-05	0.292398
RDP training set 14	Bacteria;Actinobacteria;Actinobacteria;Actinomycetales;Dietziaceae;Dietzia	0.00624129	0.00199913	10.9649
RDP training set 14	Bacteria;Actinobacteria;Actinobacteria;Actinomycetales;Geodermatophilaceae;Blastococcus	0.000287913	0.000140263	1.16959
RDP training set 14	Bacteria;Actinobacteria;Actinobacteria;Actinomycetales;Geodermatophilaceae;Geodermatophilus	1.68277e-05	1.68277e-05	0.146199
RDP training set 14	Bacteria;Actinobacteria;Actinobacteria;Actinomycetales;Geodermatophilaceae;Modestobacter	0.000307102	0.000122781	1.60819
RDP training set 14	Bacteria;Actinobacteria;Actinobacteria;Actinomycetales;Glycomycetaceae;Glycomyces	0.000160826	9.4728e-05	0.584795
RDP training set 14	Bacteria;Actinobacteria;Actinobacteria;Actinomycetales;Glycomycetaceae;Haloglycomyces	0.000174428	0.000156792	0.292398
RDP training set 14	Bacteria;Actinobacteria;Actinobacteria;Actinomycetales;Glycomycetaceae;Stackebrandtia	0.000236739	0.00015172	0.730994
RDP training set 14	Bacteria;Actinobacteria;Actinobacteria;Actinomycetales;Intrasporangiaceae;Arsenicicoccus	0	0	0
RDP training set 14	Bacteria;Actinobacteria;Actinobacteria;Actinomycetales;Intrasporangiaceae;Intrasporangium	2.83734e-05	2.39035e-05	0.292398
RDP training set 14	Bacteria;Actinobacteria;Actinobacteria;Actinomycetales;Intrasporangiaceae;Janibacter	0.000240528	0.000167504	0.584795
RDP training set 14	Bacteria;Actinobacteria;Actinobacteria;Actinomycetales;Intrasporangiaceae;Knoellia	6.50073e-05	3.51749e-05	0.584795
RDP training set 14	Bacteria;Actinobacteria;Actinobacteria;Actinomycetales;Intrasporangiaceae;Lapillicoccus	0	0	0
RDP training set 14	Bacteria;Actinobacteria;Actinobacteria;Actinomycetales;Intrasporangiaceae;Ornithinibacter	0.000130728	9.05371e-05	0.438596
RDP training set 14	Bacteria;Actinobacteria;Actinobacteria;Actinomycetales;Intrasporangiaceae;Ornithinicoccus	7.99844e-05	3.53715e-05	0.877193
RDP training set 14	Bacteria;Actinobacteria;Actinobacteria;Actinomycetales;Intrasporangiaceae;Ornithinimicrobium	0.000658314	0.000212238	2.77778
RDP training set 14	Bacteria;Actinobacteria;Actinobacteria;Actinomycetales;Intrasporangiaceae;Phycicoccus	2.02016e-05	2.02016e-05	0.146199
RDP training set 14	Bacteria;Actinobacteria;Actinobacteria;Actinomycetales;Intrasporangiaceae;Serinicoccus	6.77063e-05	4.84867e-05	0.292398
RDP training set 14	Bacteria;Actinobacteria;Actinobacteria;Actinomycetales;Intrasporangiaceae;Terrabacter	1.52592e-05	1.52592e-05	0.146199
RDP training set 14	Bacteria;Actinobacteria;Actinobacteria;Actinomycetales;Intrasporangiaceae;Terracoccus	1.52645e-05	1.08455e-05	0.292398
RDP training set 14	Bacteria;Actinobacteria;Actinobacteria;Actinomycetales;Intrasporangiaceae;Tetrasphaera	0.0030155	0.000470486	11.5497
RDP training set 14	Bacteria;Actinobacteria;Actinobacteria;Actinomycetales;Jiangellaceae;Haloactinopolyspora	0	0	0
RDP training set 14	Bacteria;Actinobacteria;Actinobacteria;Actinomycetales;Jiangellaceae;Jiangella	3.84424e-05	3.11846e-05	0.292398
RDP training set 14	Bacteria;Actinobacteria;Actinobacteria;Actinomycetales;Jonesiaceae;Jonesia	0.000174147	0.000104497	0.877193
RDP training set 14	Bacteria;Actinobacteria;Actinobacteria;Actinomycetales;Kineosporiaceae;Angustibacter	0.0142706	0.00239582	24.1228
RDP training set 14	Bacteria;Actinobacteria;Actinobacteria;Actinomycetales;Kineosporiaceae;Kineococcus	0.000168319	7.02239e-05	1.16959
RDP training set 14	Bacteria;Actinobacteria;Actinobacteria;Actinomycetales;Kineosporiaceae;Kineosporia	0.0024312	0.00114488	3.50877
RDP training set 14	Bacteria;Actinobacteria;Actinobacteria;Actinomycetales;Kineosporiaceae;Quadrisphaera	0.00024567	9.74194e-05	1.31579
RDP training set 14	Bacteria;Actinobacteria;Actinobacteria;Actinomycetales;Microbacteriaceae;Agreia	0.00179561	0.000482097	5.99415
RDP training set 14	Bacteria;Actinobacteria;Actinobacteria;Actinomycetales;Microbacteriaceae;Agrococcus	0.00136713	0.000298727	6.14035
RDP training set 14	Bacteria;Actinobacteria;Actinobacteria;Actinomycetales;Microbacteriaceae;Agromyces	0.000617981	0.000183447	2.48538
RDP training set 14	Bacteria;Actinobacteria;Actinobacteria;Actinomycetales;Microbacteriaceae;Alpinimonas	0.00019821	0.000176575	0.292398
RDP training set 14	Bacteria;Actinobacteria;Actinobacteria;Actinomycetales;Microbacteriaceae;Amnibacterium	0.000227693	9.14983e-05	1.31579
RDP training set 14	Bacteria;Actinobacteria;Actinobacteria;Actinomycetales;Microbacteriaceae;Clavibacter	0.000465418	0.000164586	2.04678
RDP training set 14	Bacteria;Actinobacteria;Actinobacteria;Actinomycetales;Microbacteriaceae;Cryobacterium	0.00126785	0.000655696	1.75439
RDP training set 14	Bacteria;Actinobacteria;Actinobacteria;Actinomycetales;Microbacteriaceae;Curtobacterium	0.00185761	0.000305869	8.77193
RDP training set 14	Bacteria;Actinobacteria;Actinobacteria;Actinomycetales;Microbacteriaceae;Frigoribacterium	0.00210662	0.000356396	9.50292
RDP training set 14	Bacteria;Actinobacteria;Actinobacteria;Actinomycetales;Microbacteriaceae;Frondihabitans	0.000237636	0.000100649	1.60819
RDP training set 14	Bacteria;Actinobacteria;Actinobacteria;Actinomycetales;Microbacteriaceae;Gulosibacter	9.88171e-05	4.32736e-05	0.877193
RDP training set 14	Bacteria;Actinobacteria;Actinobacteria;Actinomycetales;Microbacteriaceae;Herbiconiux	0.000241555	6.8255e-05	2.19298
RDP training set 14	Bacteria;Actinobacteria;Actinobacteria;Actinomycetales;Microbacteriaceae;Homoserinimonas	0.000113803	6.49549e-05	0.584795
RDP training set 14	Bacteria;Actinobacteria;Actinobacteria;Actinomycetales;Microbacteriaceae;Humibacter	0	0	0
RDP training set 14	Bacteria;Actinobacteria;Actinobacteria;Actinomycetales;Microbacteriaceae;Labedella	0.000718278	0.000297484	1.90058
RDP training set 14	Bacteria;Actinobacteria;Actinobacteria;Actinomycetales;Microbacteriaceae;Leifsonia	0.00203971	0.000582916	6.57895
RDP training set 14	Bacteria;Actinobacteria;Actinobacteria;Actinomycetales;Microbacteriaceae;Leucobacter	0.00140054	0.000306253	5.84795
RDP training set 14	Bacteria;Actinobacteria;Actinobacteria;Actinomycetales;Microbacteriaceae;Marisediminicola	1.6368e-05	1.6368e-05	0.146199
RDP training set 14	Bacteria;Actinobacteria;Actinobacteria;Actinomycetales;Microbacteriaceae;Microbacterium	0.00556821	0.0007425	16.9591
RDP training set 14	Bacteria;Actinobacteria;Actinobacteria;Actinomycetales;Microbacteriaceae;Microcella	0.000226438	9.71637e-05	1.02339
RDP training set 14	Bacteria;Actinobacteria;Actinobacteria;Actinomycetales;Microbacteriaceae;Microterricola	5.86557e-05	3.21927e-05	0.584795
RDP training set 14	Bacteria;Actinobacteria;Actinobacteria;Actinomycetales;Microbacteriaceae;Mycetocola	0.000266467	0.000110986	1.31579
RDP training set 14	Bacteria;Actinobacteria;Actinobacteria;Actinomycetales;Microbacteriaceae;Okibacterium	0.000123307	5.12125e-05	1.02339
RDP training set 14	Bacteria;Actinobacteria;Actinobacteria;Actinomycetales;Microbacteriaceae;Phycicola	2.82482e-05	2.01144e-05	0.292398
RDP training set 14	Bacteria;Actinobacteria;Actinobacteria;Actinomycetales;Microbacteriaceae;Plantibacter	0.000763198	0.000288916	2.63158
RDP training set 14	Bacteria;Actinobacteria;Actinobacteria;Actinomycetales;Microbacteriaceae;Pseudoclavibacter	0.000570099	0.000208875	3.21637
RDP training set 14	Bacteria;Actinobacteria;Actinobacteria;Actinomycetales;Microbacteriaceae;Rathayibacter	0.000338161	0.000115763	2.19298
RDP training set 14	Bacteria;Actinobacteria;Actinobacteria;Actinomycetales;Microbacteriaceae;Rhodoglobus	0.000101762	5.28165e-05	0.730994
RDP training set 14	Bacteria;Actinobacteria;Actinobacteria;Actinomycetales;Microbacteriaceae;Salinibacterium	0.000178903	9.00379e-05	0.730994
RDP training set 14	Bacteria;Actinobacteria;Actinobacteria;Actinomycetales;Microbacteriaceae;Schumannella	0.000233648	0.000110997	0.877193
RDP training set 14	Bacteria;Actinobacteria;Actinobacteria;Actinomycetales;Microbacteriaceae;Subtercola	0.000126611	8.04428e-05	0.584795
RDP training set 14	Bacteria;Actinobacteria;Actinobacteria;Actinomycetales;Microbacteriaceae;Yonghaparkia	9.59499e-06	9.59499e-06	0.146199
RDP training set 14	Bacteria;Actinobacteria;Actinobacteria;Actinomycetales;Microbacteriaceae;Zimmermannella	0.000135455	5.7293e-05	1.02339
RDP training set 14	Bacteria;Actinobacteria;Actinobacteria;Actinomycetales;Micrococcaceae;Arthrobacter	0.0116875	0.001846	20.3216
RDP training set 14	Bacteria;Actinobacteria;Actinobacteria;Actinomycetales;Micrococcaceae;Auritidibacter	6.82917e-06	6.82917e-06	0.146199
RDP training set 14	Bacteria;Actinobacteria;Actinobacteria;Actinomycetales;Micrococcaceae;Citricoccus	8.67509e-05	4.47971e-05	0.730994
RDP training set 14	Bacteria;Actinobacteria;Actinobacteria;Actinomycetales;Micrococcaceae;Enteractinococcus	0.000157956	7.93426e-05	0.730994
RDP training set 14	Bacteria;Actinobacteria;Actinobacteria;Actinomycetales;Micrococcaceae;Kocuria	0.000789766	0.000192636	3.50877
RDP training set 14	Bacteria;Actinobacteria;Actinobacteria;Actinomycetales;Micrococcaceae;Micrococcus	0.00050327	0.000123705	3.07018
RDP training set 14	Bacteria;Actinobacteria;Actinobacteria;Actinomycetales;Micrococcaceae;Nesterenkonia	0.00137176	0.000311377	5.11696
RDP training set 14	Bacteria;Actinobacteria;Actinobacteria;Actinomycetales;Micrococcaceae;Rothia	0.000450133	0.00018731	1.60819
RDP training set 14	Bacteria;Actinobacteria;Actinobacteria;Actinomycetales;Micrococcaceae;Yaniella	0.000299159	9.51158e-05	2.04678
RDP training set 14	Bacteria;Actinobacteria;Actinobacteria;Actinomycetales;Micrococcineae_incertae_sedis;Luteimicrobium	3.38588e-05	2.40991e-05	0.292398
RDP training set 14	Bacteria;Actinobacteria;Actinobacteria;Actinomycetales;Micromonosporaceae;Actinaurispora	3.0045e-05	3.0045e-05	0.146199
RDP training set 14	Bacteria;Actinobacteria;Actinobacteria;Actinomycetales;Micromonosporaceae;Actinocatenispora	1.09406e-05	1.09406e-05	0.146199
RDP training set 14	Bacteria;Actinobacteria;Actinobacteria;Actinomycetales;Micromonosporaceae;Actinoplanes	0.000247369	7.25918e-05	2.19298
RDP training set 14	Bacteria;Actinobacteria;Actinobacteria;Actinomycetales;Micromonosporaceae;Allocatelliglobosispora	0.000143618	7.46202e-05	0.584795
RDP training set 14	Bacteria;Actinobacteria;Actinobacteria;Actinomycetales;Micromonosporaceae;Asanoa	3.93641e-05	3.08112e-05	0.292398
RDP training set 14	Bacteria;Actinobacteria;Actinobacteria;Actinomycetales;Micromonosporaceae;Catenuloplanes	0	0	0
RDP training set 14	Bacteria;Actinobacteria;Actinobacteria;Actinomycetales;Micromonosporaceae;Jishengella	4.9104e-05	4.9104e-05	0.146199
RDP training set 14	Bacteria;Actinobacteria;Actinobacteria;Actinomycetales;Micromonosporaceae;Krasilnikovia	2.81639e-05	2.81639e-05	0.146199
RDP training set 14	Bacteria;Actinobacteria;Actinobacteria;Actinomycetales;Micromonosporaceae;Longispora	7.01986e-05	4.38646e-05	0.584795
RDP training set 14	Bacteria;Actinobacteria;Actinobacteria;Actinomycetales;Micromonosporaceae;Luedemannella	0	0	0
RDP training set 14	Bacteria;Actinobacteria;Actinobacteria;Actinomycetales;Micromonosporaceae;Micromonospora	0.000300126	0.000102112	1.90058
RDP training set 14	Bacteria;Actinobacteria;Actinobacteria;Actinomycetales;Micromonosporaceae;Phytohabitans	7.12085e-05	4.20166e-05	0.584795
RDP training set 14	Bacteria;Actinobacteria;Actinobacteria;Actinomycetales;Micromonosporaceae;Phytomonospora	2.95964e-05	2.12614e-05	0.292398
RDP training set 14	Bacteria;Actinobacteria;Actinobacteria;Actinomycetales;Micromonosporaceae;Pilimelia	0.000732138	0.000430679	1.02339
RDP training set 14	Bacteria;Actinobacteria;Actinobacteria;Actinomycetales;Micromonosporaceae;Polymorphospora	2.77628e-05	2.77628e-05	0.146199
RDP training set 14	Bacteria;Actinobacteria;Actinobacteria;Actinomycetales;Mycobacteriaceae;Mycobacterium	0.00295434	0.000550026	8.91813
RDP training set 14	Bacteria;Actinobacteria;Actinobacteria;Actinomycetales;Nakamurellaceae;Nakamurella	0.000729506	0.000241937	2.04678
RDP training set 14	Bacteria;Actinobacteria;Actinobacteria;Actinomycetales;Nocardiaceae;Gordonia	0.00129852	0.000245498	6.28655
RDP training set 14	Bacteria;Actinobacteria;Actinobacteria;Actinomycetales;Nocardiaceae;Micropolyspora	0.00127278	0.000405547	2.63158
RDP training set 14	Bacteria;Actinobacteria;Actinobacteria;Actinomycetales;Nocardiaceae;Millisia	0.000150818	0.000111793	0.584795
RDP training set 14	Bacteria;Actinobacteria;Actinobacteria;Actinomycetales;Nocardiaceae;Nocardia	0.00206355	0.000317293	9.50292
RDP training set 14	Bacteria;Actinobacteria;Actinobacteria;Actinomycetales;Nocardiaceae;Rhodococcus	0.0113133	0.00135683	29.0936
RDP training set 14	Bacteria;Actinobacteria;Actinobacteria;Actinomycetales;Nocardiaceae;Skermania	0	0	0
RDP training set 14	Bacteria;Actinobacteria;Actinobacteria;Actinomycetales;Nocardiaceae;Williamsia	0.00152838	0.000290058	6.87135
RDP training set 14	Bacteria;Actinobacteria;Actinobacteria;Actinomycetales;Nocardioidaceae;Aeromicrobium	0.00218816	0.000339771	9.94152
RDP training set 14	Bacteria;Actinobacteria;Actinobacteria;Actinomycetales;Nocardioidaceae;Flindersiella	2.12684e-05	2.12684e-05	0.146199
RDP training set 14	Bacteria;Actinobacteria;Actinobacteria;Actinomycetales;Nocardioidaceae;Kribbella	5.46109e-05	3.59492e-05	0.438596
RDP training set 14	Bacteria;Actinobacteria;Actinobacteria;Actinomycetales;Nocardioidaceae;Marmoricola	0.000638071	0.000210174	2.63158
RDP training set 14	Bacteria;Actinobacteria;Actinobacteria;Actinomycetales;Nocardioidaceae;Nocardioides	0.0426184	0.00652994	23.0994
RDP training set 14	Bacteria;Actinobacteria;Actinobacteria;Actinomycetales;Nocardioidaceae;Pimelobacter	6.52673e-05	6.52673e-05	0.146199
RDP training set 14	Bacteria;Actinobacteria;Actinobacteria;Actinomycetales;Nocardiopsaceae;Marinactinospora	7.61056e-05	7.61056e-05	0.146199
RDP training set 14	Bacteria;Actinobacteria;Actinobacteria;Actinomycetales;Nocardiopsaceae;Nocardiopsis	0.00618275	0.00173066	8.77193
RDP training set 14	Bacteria;Actinobacteria;Actinobacteria;Actinomycetales;Nocardiopsaceae;Streptomonospora	1.07737e-05	1.07737e-05	0.146199
RDP training set 14	Bacteria;Actinobacteria;Actinobacteria;Actinomycetales;Nocardiopsaceae;Thermobifida	0.00367006	0.000999611	5.55556
RDP training set 14	Bacteria;Actinobacteria;Actinobacteria;Actinomycetales;Promicromonosporaceae;Cellulosimicrobium	0.00043143	0.000165499	1.31579
RDP training set 14	Bacteria;Actinobacteria;Actinobacteria;Actinomycetales;Promicromonosporaceae;Isoptericola	1.0037e-05	1.0037e-05	0.146199
RDP training set 14	Bacteria;Actinobacteria;Actinobacteria;Actinomycetales;Promicromonosporaceae;Myceligenerans	0.000785767	0.00045417	2.33918
RDP training set 14	Bacteria;Actinobacteria;Actinobacteria;Actinomycetales;Promicromonosporaceae;Promicromonospora	0.000165056	0.000125052	0.438596
RDP training set 14	Bacteria;Actinobacteria;Actinobacteria;Actinomycetales;Promicromonosporaceae;Xylanibacterium	2.58461e-05	1.8275e-05	0.292398
RDP training set 14	Bacteria;Actinobacteria;Actinobacteria;Actinomycetales;Promicromonosporaceae;Xylanimicrobium	4.62435e-05	4.62435e-05	0.146199
RDP training set 14	Bacteria;Actinobacteria;Actinobacteria;Actinomycetales;Promicromonosporaceae;Xylanimonas	0	0	0
RDP training set 14	Bacteria;Actinobacteria;Actinobacteria;Actinomycetales;Propionibacteriaceae;Aestuariimicrobium	1.93095e-05	1.93095e-05	0.146199
RDP training set 14	Bacteria;Actinobacteria;Actinobacteria;Actinomycetales;Propionibacteriaceae;Auraticoccus	3.2001e-05	1.82035e-05	0.584795
RDP training set 14	Bacteria;Actinobacteria;Actinobacteria;Actinomycetales;Propionibacteriaceae;Brooklawnia	0.000121663	6.51574e-05	0.730994
RDP training set 14	Bacteria;Actinobacteria;Actinobacteria;Actinomycetales;Propionibacteriaceae;Friedmanniella	0.0014733	0.000355161	4.82456
RDP training set 14	Bacteria;Actinobacteria;Actinobacteria;Actinomycetales;Propionibacteriaceae;Luteococcus	0.000222133	0.000117331	0.730994
RDP training set 14	Bacteria;Actinobacteria;Actinobacteria;Actinomycetales;Propionibacteriaceae;Microlunatus	0.000595441	0.000172719	2.48538
RDP training set 14	Bacteria;Actinobacteria;Actinobacteria;Actinomycetales;Propionibacteriaceae;Micropruina	0.00529884	0.000717233	15.0585
RDP training set 14	Bacteria;Actinobacteria;Actinobacteria;Actinomycetales;Propionibacteriaceae;Propionibacterium	0.000862356	0.000194849	4.09357
RDP training set 14	Bacteria;Actinobacteria;Actinobacteria;Actinomycetales;Propionibacteriaceae;Propioniferax	7.78316e-06	7.78316e-06	0.146199
RDP training set 14	Bacteria;Actinobacteria;Actinobacteria;Actinomycetales;Propionibacteriaceae;Propionimicrobium	3.5451e-05	2.52465e-05	0.292398
RDP training set 14	Bacteria;Actinobacteria;Actinobacteria;Actinomycetales;Propionibacteriaceae;Tessaracoccus	0.00072534	0.00029125	2.33918
RDP training set 14	Bacteria;Actinobacteria;Actinobacteria;Actinomycetales;Pseudonocardiaceae;Actinoalloteichus	0.00108898	0.000367737	2.33918
RDP training set 14	Bacteria;Actinobacteria;Actinobacteria;Actinomycetales;Pseudonocardiaceae;Actinokineospora	6.62595e-05	4.17649e-05	0.584795
RDP training set 14	Bacteria;Actinobacteria;Actinobacteria;Actinomycetales;Pseudonocardiaceae;Actinomycetospora	0.000248556	0.000119771	1.16959
RDP training set 14	Bacteria;Actinobacteria;Actinobacteria;Actinomycetales;Pseudonocardiaceae;Actinophytocola	4.79807e-05	3.43673e-05	0.292398
RDP training set 14	Bacteria;Actinobacteria;Actinobacteria;Actinomycetales;Pseudonocardiaceae;Actinosynnema	6.30201e-05	4.27754e-05	0.438596
RDP training set 14	Bacteria;Actinobacteria;Actinobacteria;Actinomycetales;Pseudonocardiaceae;Amycolatopsis	0.000287188	0.000132841	1.02339
RDP training set 14	Bacteria;Actinobacteria;Actinobacteria;Actinomycetales;Pseudonocardiaceae;Goodfellowiella	2.85322e-05	2.85322e-05	0.146199
RDP training set 14	Bacteria;Actinobacteria;Actinobacteria;Actinomycetales;Pseudonocardiaceae;Kutzneria	1.85584e-05	1.35638e-05	0.292398
RDP training set 14	Bacteria;Actinobacteria;Actinobacteria;Actinomycetales;Pseudonocardiaceae;Lechevalieria	8.82258e-05	6.73228e-05	0.438596
RDP training set 14	Bacteria;Actinobacteria;Actinobacteria;Actinomycetales;Pseudonocardiaceae;Pseudonocardia	0.000564097	0.000174405	2.77778
RDP training set 14	Bacteria;Actinobacteria;Actinobacteria;Actinomycetales;Pseudonocardiaceae;Saccharomonospora	0.000886509	0.00022259	4.23977
RDP training set 14	Bacteria;Actinobacteria;Actinobacteria;Actinomycetales;Pseudonocardiaceae;Saccharopolyspora	0.00307728	0.000707924	8.47953
RDP training set 14	Bacteria;Actinobacteria;Actinobacteria;Actinomycetales;Pseudonocardiaceae;Saccharothrix	4.88469e-05	4.88469e-05	0.146199
RDP training set 14	Bacteria;Actinobacteria;Actinobacteria;Actinomycetales;Pseudonocardiaceae;Thermobispora	2.02604e-05	2.02604e-05	0.146199
RDP training set 14	Bacteria;Actinobacteria;Actinobacteria;Actinomycetales;Pseudonocardiaceae;Umezawaea	5.21208e-05	5.21208e-05	0.146199
RDP training set 14	Bacteria;Actinobacteria;Actinobacteria;Actinomycetales;Rarobacteraceae;Rarobacter	4.5137e-05	4.5137e-05	0.146199
RDP training set 14	Bacteria;Actinobacteria;Actinobacteria;Actinomycetales;Ruaniaceae;Haloactinobacterium	7.65369e-05	4.45277e-05	0.438596
RDP training set 14	Bacteria;Actinobacteria;Actinobacteria;Actinomycetales;Sanguibacteraceae;Sanguibacter	0.00102235	0.000310269	4.09357
RDP training set 14	Bacteria;Actinobacteria;Actinobacteria;Actinomycetales;Segniliparaceae;Segniliparus	0.00557681	0.00123753	17.5439
RDP training set 14	Bacteria;Actinobacteria;Actinobacteria;Actinomycetales;Sporichthyaceae;Sporichthya	0.000797672	0.000328177	1.90058
RDP training set 14	Bacteria;Actinobacteria;Actinobacteria;Actinomycetales;Streptomycetaceae;Kitasatospora	2.33843e-05	2.33843e-05	0.146199
RDP training set 14	Bacteria;Actinobacteria;Actinobacteria;Actinomycetales;Streptomycetaceae;Streptomyces	0.00577361	0.0013275	15.3509
RDP training set 14	Bacteria;Actinobacteria;Actinobacteria;Actinomycetales;Streptosporangiaceae;Microbispora	0	0	0
RDP training set 14	Bacteria;Actinobacteria;Actinobacteria;Actinomycetales;Streptosporangiaceae;Nonomuraea	2.32838e-05	2.32838e-05	0.146199
RDP training set 14	Bacteria;Actinobacteria;Actinobacteria;Actinomycetales;Streptosporangiaceae;Planomonospora	3.63673e-05	2.91915e-05	0.292398
RDP training set 14	Bacteria;Actinobacteria;Actinobacteria;Actinomycetales;Streptosporangiaceae;Sphaerisporangium	0	0	0
RDP training set 14	Bacteria;Actinobacteria;Actinobacteria;Actinomycetales;Streptosporangiaceae;Streptosporangium	0.000460149	0.000119785	2.63158
RDP training set 14	Bacteria;Actinobacteria;Actinobacteria;Actinomycetales;Streptosporangiaceae;Thermopolyspora	1.50096e-05	1.07484e-05	0.292398
RDP training set 14	Bacteria;Actinobacteria;Actinobacteria;Actinomycetales;Thermomonosporaceae;Actinoallomurus	0.000690377	0.000290128	2.19298
RDP training set 14	Bacteria;Actinobacteria;Actinobacteria;Actinomycetales;Thermomonosporaceae;Actinocorallia	0.000728015	0.000160676	4.82456
RDP training set 14	Bacteria;Actinobacteria;Actinobacteria;Actinomycetales;Thermomonosporaceae;Actinomadura	0.000128772	5.17863e-05	1.02339
RDP training set 14	Bacteria;Actinobacteria;Actinobacteria;Actinomycetales;Thermomonosporaceae;Spirillospora	0.000153953	8.46087e-05	0.730994
RDP training set 14	Bacteria;Actinobacteria;Actinobacteria;Actinomycetales;Thermomonosporaceae;Thermomonospora	6.04327e-06	6.04327e-06	0.146199
RDP training set 14	Bacteria;Actinobacteria;Actinobacteria;Actinomycetales;Tsukamurellaceae;Tsukamurella	0.000284335	0.000142597	1.02339
RDP training set 14	Bacteria;Actinobacteria;Actinobacteria;Bifidobacteriales;Bifidobacteriaceae;Aeriscardovia	0.000748649	0.000189274	3.80117
RDP training set 14	Bacteria;Actinobacteria;Actinobacteria;Bifidobacteriales;Bifidobacteriaceae;Alloscardovia	3.647e-05	3.10022e-05	0.292398
RDP training set 14	Bacteria;Actinobacteria;Actinobacteria;Bifidobacteriales;Bifidobacteriaceae;Bifidobacterium	0.0021645	0.000505851	8.18713
RDP training set 14	Bacteria;Actinobacteria;Actinobacteria;Bifidobacteriales;Bifidobacteriaceae;Gardnerella	7.487e-05	4.50864e-05	0.438596
RDP training set 14	Bacteria;Actinobacteria;Actinobacteria;Bifidobacteriales;Bifidobacteriaceae;Parascardovia	2.92164e-05	2.92164e-05	0.146199
RDP training set 14	Bacteria;Actinobacteria;Actinobacteria;Coriobacteriales;Coriobacteriaceae;Adlercreutzia	0.0348843	0.00230547	54.9708
RDP training set 14	Bacteria;Actinobacteria;Actinobacteria;Coriobacteriales;Coriobacteriaceae;Asaccharobacter	0.0069888	0.00148685	23.0994
RDP training set 14	Bacteria;Actinobacteria;Actinobacteria;Coriobacteriales;Coriobacteriaceae;Atopobium	0.0273356	0.00179407	54.0936
RDP training set 14	Bacteria;Actinobacteria;Actinobacteria;Coriobacteriales;Coriobacteriaceae;Collinsella	0.00699767	0.000829209	22.5146
RDP training set 14	Bacteria;Actinobacteria;Actinobacteria;Coriobacteriales;Coriobacteriaceae;Coriobacterium	0.000592904	0.000182581	2.33918
RDP training set 14	Bacteria;Actinobacteria;Actinobacteria;Coriobacteriales;Coriobacteriaceae;Cryptobacterium	0.000532439	0.000153852	3.07018
RDP training set 14	Bacteria;Actinobacteria;Actinobacteria;Coriobacteriales;Coriobacteriaceae;Denitrobacterium	0.00314381	0.000532927	11.9883
RDP training set 14	Bacteria;Actinobacteria;Actinobacteria;Coriobacteriales;Coriobacteriaceae;Eggerthella	0.0468747	0.0053714	62.7193
RDP training set 14	Bacteria;Actinobacteria;Actinobacteria;Coriobacteriales;Coriobacteriaceae;Enterorhabdus	0.0242756	0.00207213	45.7602
RDP training set 14	Bacteria;Actinobacteria;Actinobacteria;Coriobacteriales;Coriobacteriaceae;Gordonibacter	0.0212276	0.00213418	41.9591
RDP training set 14	Bacteria;Actinobacteria;Actinobacteria;Coriobacteriales;Coriobacteriaceae;Olsenella	0.370468	0.0203591	91.6667
RDP training set 14	Bacteria;Actinobacteria;Actinobacteria;Coriobacteriales;Coriobacteriaceae;Paraeggerthella	0.0113512	0.00117527	25.5848
RDP training set 14	Bacteria;Actinobacteria;Actinobacteria;Coriobacteriales;Coriobacteriaceae;Slackia	0.025419	0.00206623	48.538
RDP training set 14	Bacteria;Actinobacteria;Actinobacteria;Euzebyales;Euzebyaceae;Euzebya	1.20646e-05	1.20646e-05	0.146199
RDP training set 14	Bacteria;Actinobacteria;Actinobacteria;Gaiellales;Gaiellaceae;Gaiella	0.00041968	0.00013875	2.19298
RDP training set 14	Bacteria;Actinobacteria;Actinobacteria;Nitriliruptorales;Nitriliruptoraceae;Nitriliruptor	1.52338e-05	1.52338e-05	0.146199
RDP training set 14	Bacteria;Actinobacteria;Actinobacteria;Rubrobacterales;Rubrobacteraceae;Rubrobacter	0.0020586	0.000551945	7.60234
RDP training set 14	Bacteria;Actinobacteria;Actinobacteria;Solirubrobacterales;Conexibacteraceae;Conexibacter	0.00010617	9.81379e-05	0.292398
RDP training set 14	Bacteria;Actinobacteria;Actinobacteria;Solirubrobacterales;Patulibacteraceae;Patulibacter	0.000107412	4.5505e-05	0.877193
RDP training set 14	Bacteria;Actinobacteria;Actinobacteria;Solirubrobacterales;Solirubrobacteraceae;Solirubrobacter	0.00124167	0.000289584	4.53216
RDP training set 14	Bacteria;Actinobacteria;Thermoleophilia;Thermoleophilales;Thermoleophilaceae;Thermoleophilum	0.0515669	0.00822692	46.0526
RDP training set 14	Bacteria;Aminicenantes;;Other;Other;Other	0.00179658	0.000444604	4.67836
RDP training set 14	Bacteria;Aquificae;Aquificae;Aquificales;Aquificales_incertae_sedis;Thermosulfidibacter	1.05528e-05	1.05528e-05	0.146199
RDP training set 14	Bacteria;Aquificae;Aquificae;Desulfurobacteriales;Desulfurobacteriaceae;Thermovibrio	0.000782299	0.00045017	0.584795
RDP training set 14	Bacteria;Armatimonadetes;Armatimonadetes_gp2;;Other;Other	0.00958039	0.000993558	23.6842
RDP training set 14	Bacteria;Armatimonadetes;Armatimonadetes_gp4;;Other;Other	1.71938e-05	1.71938e-05	0.146199
RDP training set 14	Bacteria;Armatimonadetes;Armatimonadetes_gp5;;Other;Other	2.45547e-05	2.45547e-05	0.146199
RDP training set 14	Bacteria;Armatimonadetes;Armatimonadia;Armatimonadales;Armatimonadaceae;Armatimonas/Armatimonadetes_gp1	0.00100412	0.000295797	3.36257
RDP training set 14	Bacteria;Armatimonadetes;Chthonomonadetes;Chthonomonadales;Chthonomonadaceae;Chthonomonas/Armatimonadetes_gp3	6.68963e-05	4.86258e-05	0.292398
RDP training set 14	Bacteria;Atribacteria;;Other;Other;Other	0.00111838	0.000355183	2.77778
RDP training set 14	Bacteria;BRC1;;Other;Other;Other	5.23082e-05	3.71133e-05	0.292398
RDP training set 14	Bacteria;Bacteroidetes;Bacteroidetes_incertae_sedis;Marinifilum;;Other	0.00472511	0.00257873	4.23977
RDP training set 14	Bacteria;Bacteroidetes;Bacteroidetes_incertae_sedis;Prolixibacter;;Other	0.0195008	0.00172677	35.2339
RDP training set 14	Bacteria;Bacteroidetes;Bacteroidia;Bacteroidales;Bacteroidaceae;Acetomicrobium	0.00247269	0.000514967	7.30994
RDP training set 14	Bacteria;Bacteroidetes;Bacteroidia;Bacteroidales;Bacteroidaceae;Anaerorhabdus	0.0494331	0.00256211	65.2047
RDP training set 14	Bacteria;Bacteroidetes;Bacteroidia;Bacteroidales;Bacteroidaceae;Bacteroides	1.89575	0.0821886	99.8538
RDP training set 14	Bacteria;Bacteroidetes;Bacteroidia;Bacteroidales;Marinilabiaceae;Alkaliflexus	0.00064816	0.000231135	2.48538
RDP training set 14	Bacteria;Bacteroidetes;Bacteroidia;Bacteroidales;Marinilabiaceae;Anaerophaga	0.823662	0.034961	96.0526
RDP training set 14	Bacteria;Bacteroidetes;Bacteroidia;Bacteroidales;Marinilabiaceae;Marinilabilia	4.90765e-05	4.90765e-05	0.146199
RDP training set 14	Bacteria;Bacteroidetes;Bacteroidia;Bacteroidales;Marinilabiliaceae;Alkalitalea	1.10399	0.0459872	98.3918
RDP training set 14	Bacteria;Bacteroidetes;Bacteroidia;Bacteroidales;Marinilabiliaceae;Mangroviflexus	0.381128	0.0228075	93.5673
RDP training set 14	Bacteria;Bacteroidetes;Bacteroidia;Bacteroidales;Marinilabiliaceae;Thermophagus	0.230219	0.0106898	92.3977
RDP training set 14	Bacteria;Bacteroidetes;Bacteroidia;Bacteroidales;Porphyromonadaceae;Barnesiella	0.315905	0.0172226	93.8596
RDP training set 14	Bacteria;Bacteroidetes;Bacteroidia;Bacteroidales;Porphyromonadaceae;Butyricimonas	0.214654	0.012944	89.9123
RDP training set 14	Bacteria;Bacteroidetes;Bacteroidia;Bacteroidales;Porphyromonadaceae;Dysgonomonas	0.00712006	0.00598965	3.07018
RDP training set 14	Bacteria;Bacteroidetes;Bacteroidia;Bacteroidales;Porphyromonadaceae;Odoribacter	0.05005	0.00427127	57.6023
RDP training set 14	Bacteria;Bacteroidetes;Bacteroidia;Bacteroidales;Porphyromonadaceae;Paludibacter	0.0012454	0.000376978	4.38596
RDP training set 14	Bacteria;Bacteroidetes;Bacteroidia;Bacteroidales;Porphyromonadaceae;Parabacteroides	0.557294	0.0404708	92.9825
RDP training set 14	Bacteria;Bacteroidetes;Bacteroidia;Bacteroidales;Porphyromonadaceae;Petrimonas	0.0058463	0.000845691	15.4971
RDP training set 14	Bacteria;Bacteroidetes;Bacteroidia;Bacteroidales;Porphyromonadaceae;Porphyromonas	0.0164838	0.00115795	43.1287
RDP training set 14	Bacteria;Bacteroidetes;Bacteroidia;Bacteroidales;Porphyromonadaceae;Proteiniphilum	0.0118344	0.00360232	23.538
RDP training set 14	Bacteria;Bacteroidetes;Bacteroidia;Bacteroidales;Porphyromonadaceae;Tannerella	0.0331597	0.00348984	45.7602
RDP training set 14	Bacteria;Bacteroidetes;Bacteroidia;Bacteroidales;Prevotellaceae;Alloprevotella	0.0286386	0.00169944	57.7485
RDP training set 14	Bacteria;Bacteroidetes;Bacteroidia;Bacteroidales;Prevotellaceae;Hallella	0.862295	0.0479843	99.4152
RDP training set 14	Bacteria;Bacteroidetes;Bacteroidia;Bacteroidales;Prevotellaceae;Paraprevotella	0.601344	0.0474363	98.6842
RDP training set 14	Bacteria;Bacteroidetes;Bacteroidia;Bacteroidales;Prevotellaceae;Prevotella	27.0402	0.56825	100
RDP training set 14	Bacteria;Bacteroidetes;Bacteroidia;Bacteroidales;Prevotellaceae;Xylanibacter	0.171515	0.0147018	88.3041
RDP training set 14	Bacteria;Bacteroidetes;Bacteroidia;Bacteroidales;Rikenellaceae;Alistipes	0.0017839	0.000373166	7.89474
RDP training set 14	Bacteria;Bacteroidetes;Bacteroidia;Bacteroidales;Rikenellaceae;Rikenella	0.0623101	0.00467604	58.1871
RDP training set 14	Bacteria;Bacteroidetes;Bacteroidia;Bacteroidales;Sunxiuqinia;	0.0147809	0.001459	35.6725
RDP training set 14	Bacteria;Bacteroidetes;Cytophagia;Cytophagales;Cytophagaceae;Adhaeribacter	0.00770844	0.00185411	16.0819
RDP training set 14	Bacteria;Bacteroidetes;Cytophagia;Cytophagales;Cytophagaceae;Arcicella	1.42619e-05	1.42619e-05	0.146199
RDP training set 14	Bacteria;Bacteroidetes;Cytophagia;Cytophagales;Cytophagaceae;Cytophaga	0.0407502	0.0122357	22.9532
RDP training set 14	Bacteria;Bacteroidetes;Cytophagia;Cytophagales;Cytophagaceae;Dyadobacter	0.000105915	4.83633e-05	0.877193
RDP training set 14	Bacteria;Bacteroidetes;Cytophagia;Cytophagales;Cytophagaceae;Emticicia	4.28985e-05	2.92e-05	0.438596
RDP training set 14	Bacteria;Bacteroidetes;Cytophagia;Cytophagales;Cytophagaceae;Hymenobacter	0.00990737	0.000876296	29.8246
RDP training set 14	Bacteria;Bacteroidetes;Cytophagia;Cytophagales;Cytophagaceae;Larkinella	0.0106131	0.0018606	15.6433
RDP training set 14	Bacteria;Bacteroidetes;Cytophagia;Cytophagales;Cytophagaceae;Leadbetterella	3.675e-05	2.78995e-05	0.292398
RDP training set 14	Bacteria;Bacteroidetes;Cytophagia;Cytophagales;Cytophagaceae;Litoribacter	0.00140689	0.000334276	5.40936
RDP training set 14	Bacteria;Bacteroidetes;Cytophagia;Cytophagales;Cytophagaceae;Meniscus	0.0548599	0.025112	45.0292
RDP training set 14	Bacteria;Bacteroidetes;Cytophagia;Cytophagales;Cytophagaceae;Pontibacter	0.0849435	0.00660943	66.6667
RDP training set 14	Bacteria;Bacteroidetes;Cytophagia;Cytophagales;Cytophagaceae;Rhodonellum	2.9048e-05	2.9048e-05	0.146199
RDP training set 14	Bacteria;Bacteroidetes;Cytophagia;Cytophagales;Cytophagaceae;Runella	1.45805e-05	1.45805e-05	0.146199
RDP training set 14	Bacteria;Bacteroidetes;Cytophagia;Cytophagales;Cytophagaceae;Siphonobacter	0.0345839	0.00539278	40.2047
RDP training set 14	Bacteria;Bacteroidetes;Cytophagia;Cytophagales;Cytophagaceae;Spirosoma	4.36059e-05	2.70145e-05	0.438596
RDP training set 14	Bacteria;Bacteroidetes;Cytophagia;Cytophagales;Flammeovirgaceae;Aureibacter	0.000914223	0.000320839	2.77778
RDP training set 14	Bacteria;Bacteroidetes;Cytophagia;Cytophagales;Flammeovirgaceae;Flammeovirga	0.00561175	0.000730949	17.9825
RDP training set 14	Bacteria;Bacteroidetes;Cytophagia;Cytophagales;Flammeovirgaceae;Flexithrix	0.00497645	0.000609277	16.0819
RDP training set 14	Bacteria;Bacteroidetes;Cytophagia;Cytophagales;Flammeovirgaceae;Fulvivirga	6.88371e-05	4.96642e-05	0.292398
RDP training set 14	Bacteria;Bacteroidetes;Cytophagia;Cytophagales;Flammeovirgaceae;Limibacter	0.148457	0.0143746	76.3158
RDP training set 14	Bacteria;Bacteroidetes;Cytophagia;Cytophagales;Flammeovirgaceae;Marinoscillum	0.000255352	0.000115401	1.46199
RDP training set 14	Bacteria;Bacteroidetes;Cytophagia;Cytophagales;Flammeovirgaceae;Marivirga	0.000506832	0.000224836	1.90058
RDP training set 14	Bacteria;Bacteroidetes;Cytophagia;Cytophagales;Flammeovirgaceae;Perexilibacter	3.73141e-05	2.19929e-05	0.438596
RDP training set 14	Bacteria;Bacteroidetes;Cytophagia;Cytophagales;Flammeovirgaceae;Persicobacter	0.0029718	0.000403923	11.5497
RDP training set 14	Bacteria;Bacteroidetes;Cytophagia;Cytophagales;Flammeovirgaceae;Rapidithrix	0.0224933	0.00445701	30.2632
RDP training set 14	Bacteria;Bacteroidetes;Cytophagia;Cytophagales;Flammeovirgaceae;Reichenbachiella	0.00540602	0.000786512	12.5731
RDP training set 14	Bacteria;Bacteroidetes;Cytophagia;Cytophagales;Flammeovirgaceae;Roseivirga	0.000133237	7.41634e-05	0.584795
RDP training set 14	Bacteria;Bacteroidetes;Cytophagia;Cytophagales;Flammeovirgaceae;Sediminitomix	0.000174646	8.34416e-05	1.31579
RDP training set 14	Bacteria;Bacteroidetes;Cytophagia;Cytophagales;Flammeovirgaceae;Thermonema	0.000164448	0.000111752	0.438596
RDP training set 14	Bacteria;Bacteroidetes;Cytophagia;Cytophagales;Luteivirga;	0.00015414	8.26859e-05	1.02339
RDP training set 14	Bacteria;Bacteroidetes;Cytophagia;Cytophagales;Mooreiaceae;Mooreia	6.04327e-06	6.04327e-06	0.146199
RDP training set 14	Bacteria;Bacteroidetes;Flavobacteriia;Flavobacteriales;Cryomorphaceae;Crocinitomix	0.000166369	7.39997e-05	1.02339
RDP training set 14	Bacteria;Bacteroidetes;Flavobacteriia;Flavobacteriales;Cryomorphaceae;Cryomorpha	6.9157e-05	3.893e-05	0.584795
RDP training set 14	Bacteria;Bacteroidetes;Flavobacteriia;Flavobacteriales;Cryomorphaceae;Fluviicola	0.00295117	0.000607611	9.35673
RDP training set 14	Bacteria;Bacteroidetes;Flavobacteriia;Flavobacteriales;Cryomorphaceae;Lishizhenia	0.0013948	0.000260768	6.28655
RDP training set 14	Bacteria;Bacteroidetes;Flavobacteriia;Flavobacteriales;Cryomorphaceae;Owenweeksia	0.000626204	0.00016084	3.50877
RDP training set 14	Bacteria;Bacteroidetes;Flavobacteriia;Flavobacteriales;Cryomorphaceae;Wandonia	2.80618e-05	2.00225e-05	0.292398
RDP training set 14	Bacteria;Bacteroidetes;Flavobacteriia;Flavobacteriales;Flavobacteriaceae;Actibacter	0.000148854	7.92822e-05	0.584795
RDP training set 14	Bacteria;Bacteroidetes;Flavobacteriia;Flavobacteriales;Flavobacteriaceae;Aequorivita	0.0145043	0.00248933	21.6374
RDP training set 14	Bacteria;Bacteroidetes;Flavobacteriia;Flavobacteriales;Flavobacteriaceae;Aestuariicola	8.40021e-05	5.99596e-05	0.438596
RDP training set 14	Bacteria;Bacteroidetes;Flavobacteriia;Flavobacteriales;Flavobacteriaceae;Aquimarina	0.00020152	6.66848e-05	1.60819
RDP training set 14	Bacteria;Bacteroidetes;Flavobacteriia;Flavobacteriales;Flavobacteriaceae;Arenibacter	0.00305677	0.000467409	11.1111
RDP training set 14	Bacteria;Bacteroidetes;Flavobacteriia;Flavobacteriales;Flavobacteriaceae;Aureitalea	0.00311689	0.00044638	13.0117
RDP training set 14	Bacteria;Bacteroidetes;Flavobacteriia;Flavobacteriales;Flavobacteriaceae;Capnocytophaga	0.138174	0.0086166	79.386
RDP training set 14	Bacteria;Bacteroidetes;Flavobacteriia;Flavobacteriales;Flavobacteriaceae;Cellulophaga	0.000793188	0.000205963	3.65497
RDP training set 14	Bacteria;Bacteroidetes;Flavobacteriia;Flavobacteriales;Flavobacteriaceae;Chryseobacterium	0.0238281	0.00207796	44.883
RDP training set 14	Bacteria;Bacteroidetes;Flavobacteriia;Flavobacteriales;Flavobacteriaceae;Cloacibacterium	0.000152476	6.99807e-05	1.02339
RDP training set 14	Bacteria;Bacteroidetes;Flavobacteriia;Flavobacteriales;Flavobacteriaceae;Coenonia	0.00034605	0.000121512	1.75439
RDP training set 14	Bacteria;Bacteroidetes;Flavobacteriia;Flavobacteriales;Flavobacteriaceae;Croceitalea	0.0156107	0.00168256	31.5789
RDP training set 14	Bacteria;Bacteroidetes;Flavobacteriia;Flavobacteriales;Flavobacteriaceae;Cruoricaptor	0.000333697	0.000128594	1.46199
RDP training set 14	Bacteria;Bacteroidetes;Flavobacteriia;Flavobacteriales;Flavobacteriaceae;Dokdonia	0.00363975	0.000616637	11.8421
RDP training set 14	Bacteria;Bacteroidetes;Flavobacteriia;Flavobacteriales;Flavobacteriaceae;Elizabethkingia	0.00216416	0.000479064	9.79532
RDP training set 14	Bacteria;Bacteroidetes;Flavobacteriia;Flavobacteriales;Flavobacteriaceae;Empedobacter	4.86519e-05	4.86519e-05	0.146199
RDP training set 14	Bacteria;Bacteroidetes;Flavobacteriia;Flavobacteriales;Flavobacteriaceae;Epilithonimonas	0.000200778	0.000124661	0.877193
RDP training set 14	Bacteria;Bacteroidetes;Flavobacteriia;Flavobacteriales;Flavobacteriaceae;Euzebyella	0.0633702	0.00385487	74.1228
RDP training set 14	Bacteria;Bacteroidetes;Flavobacteriia;Flavobacteriales;Flavobacteriaceae;Flavobacterium	0.0574958	0.00390722	66.9591
RDP training set 14	Bacteria;Bacteroidetes;Flavobacteriia;Flavobacteriales;Flavobacteriaceae;Fulvibacter	0.00135154	0.000418787	3.36257
RDP training set 14	Bacteria;Bacteroidetes;Flavobacteriia;Flavobacteriales;Flavobacteriaceae;Gaetbulimicrobium	0.000387104	0.00012496	1.90058
RDP training set 14	Bacteria;Bacteroidetes;Flavobacteriia;Flavobacteriales;Flavobacteriaceae;Galbibacter	0.106762	0.00792918	76.6082
RDP training set 14	Bacteria;Bacteroidetes;Flavobacteriia;Flavobacteriales;Flavobacteriaceae;Gangjinia	0.000170693	0.000116919	0.584795
RDP training set 14	Bacteria;Bacteroidetes;Flavobacteriia;Flavobacteriales;Flavobacteriaceae;Gillisia	6.81477e-05	4.08981e-05	0.438596
RDP training set 14	Bacteria;Bacteroidetes;Flavobacteriia;Flavobacteriales;Flavobacteriaceae;Gilvibacter	8.73872e-06	8.73872e-06	0.146199
RDP training set 14	Bacteria;Bacteroidetes;Flavobacteriia;Flavobacteriales;Flavobacteriaceae;Gramella	0.000152252	0.000113067	0.438596
RDP training set 14	Bacteria;Bacteroidetes;Flavobacteriia;Flavobacteriales;Flavobacteriaceae;Jejuia	3.35723e-05	2.63042e-05	0.292398
RDP training set 14	Bacteria;Bacteroidetes;Flavobacteriia;Flavobacteriales;Flavobacteriaceae;Joostella	0.000484505	0.000245666	1.31579
RDP training set 14	Bacteria;Bacteroidetes;Flavobacteriia;Flavobacteriales;Flavobacteriaceae;Kordia	0.000125323	6.20428e-05	0.730994
RDP training set 14	Bacteria;Bacteroidetes;Flavobacteriia;Flavobacteriales;Flavobacteriaceae;Kriegella	7.08235e-05	3.73427e-05	0.730994
RDP training set 14	Bacteria;Bacteroidetes;Flavobacteriia;Flavobacteriales;Flavobacteriaceae;Leeuwenhoekiella	0.000589094	0.000184015	2.19298
RDP training set 14	Bacteria;Bacteroidetes;Flavobacteriia;Flavobacteriales;Flavobacteriaceae;Leptobacterium	0.00401203	0.00153675	6.57895
RDP training set 14	Bacteria;Bacteroidetes;Flavobacteriia;Flavobacteriales;Flavobacteriaceae;Lutaonella	0.0120006	0.00134872	26.7544
RDP training set 14	Bacteria;Bacteroidetes;Flavobacteriia;Flavobacteriales;Flavobacteriaceae;Lutibacter	0.010725	0.00376986	5.99415
RDP training set 14	Bacteria;Bacteroidetes;Flavobacteriia;Flavobacteriales;Flavobacteriaceae;Maribacter	0.000116258	8.73599e-05	0.292398
RDP training set 14	Bacteria;Bacteroidetes;Flavobacteriia;Flavobacteriales;Flavobacteriaceae;Mariniflexile	0.000390411	0.000142196	2.04678
RDP training set 14	Bacteria;Bacteroidetes;Flavobacteriia;Flavobacteriales;Flavobacteriaceae;Maritimimonas	0.00029863	9.12697e-05	1.75439
RDP training set 14	Bacteria;Bacteroidetes;Flavobacteriia;Flavobacteriales;Flavobacteriaceae;Moheibacter	0.00015632	0.000103609	0.584795
RDP training set 14	Bacteria;Bacteroidetes;Flavobacteriia;Flavobacteriales;Flavobacteriaceae;Muricauda	0.140955	0.00976523	75.2924
RDP training set 14	Bacteria;Bacteroidetes;Flavobacteriia;Flavobacteriales;Flavobacteriaceae;Myroides	0.00166298	0.00038188	5.26316
RDP training set 14	Bacteria;Bacteroidetes;Flavobacteriia;Flavobacteriales;Flavobacteriaceae;Nonlabens	0.000140599	9.94e-05	0.438596
RDP training set 14	Bacteria;Bacteroidetes;Flavobacteriia;Flavobacteriales;Flavobacteriaceae;Ornithobacterium	0.000281128	0.00012982	0.877193
RDP training set 14	Bacteria;Bacteroidetes;Flavobacteriia;Flavobacteriales;Flavobacteriaceae;Persicivirga	0.000149279	0.000103717	0.730994
RDP training set 14	Bacteria;Bacteroidetes;Flavobacteriia;Flavobacteriales;Flavobacteriaceae;Planobacterium	0.0083218	0.000901788	22.076
RDP training set 14	Bacteria;Bacteroidetes;Flavobacteriia;Flavobacteriales;Flavobacteriaceae;Polaribacter	6.27086e-06	6.27086e-06	0.146199
RDP training set 14	Bacteria;Bacteroidetes;Flavobacteriia;Flavobacteriales;Flavobacteriaceae;Pricia	0.00170363	0.000276867	7.89474
RDP training set 14	Bacteria;Bacteroidetes;Flavobacteriia;Flavobacteriales;Flavobacteriaceae;Pseudozobellia	0.0286062	0.00355161	39.9123
RDP training set 14	Bacteria;Bacteroidetes;Flavobacteriia;Flavobacteriales;Flavobacteriaceae;Riemerella	0.000305648	0.000108532	1.46199
RDP training set 14	Bacteria;Bacteroidetes;Flavobacteriia;Flavobacteriales;Flavobacteriaceae;Robiginitalea	5.28122e-05	3.84259e-05	0.292398
RDP training set 14	Bacteria;Bacteroidetes;Flavobacteriia;Flavobacteriales;Flavobacteriaceae;Salinimicrobium	0.000747681	0.000259641	2.77778
RDP training set 14	Bacteria;Bacteroidetes;Flavobacteriia;Flavobacteriales;Flavobacteriaceae;Sandarakinotalea	0.00945158	0.00108877	24.5614
RDP training set 14	Bacteria;Bacteroidetes;Flavobacteriia;Flavobacteriales;Flavobacteriaceae;Sediminibacter	0.00014296	9.72324e-05	0.438596
RDP training set 14	Bacteria;Bacteroidetes;Flavobacteriia;Flavobacteriales;Flavobacteriaceae;Sediminicola	0.00787304	0.000881348	22.807
RDP training set 14	Bacteria;Bacteroidetes;Flavobacteriia;Flavobacteriales;Flavobacteriaceae;Stenothermobacter	0.0130383	0.00328715	23.538
RDP training set 14	Bacteria;Bacteroidetes;Flavobacteriia;Flavobacteriales;Flavobacteriaceae;Tenacibaculum	0.000240364	0.000105815	1.16959
RDP training set 14	Bacteria;Bacteroidetes;Flavobacteriia;Flavobacteriales;Flavobacteriaceae;Ulvibacter	6.61231e-05	3.47832e-05	0.584795
RDP training set 14	Bacteria;Bacteroidetes;Flavobacteriia;Flavobacteriales;Flavobacteriaceae;Vitellibacter	6.05629e-06	6.05629e-06	0.146199
RDP training set 14	Bacteria;Bacteroidetes;Flavobacteriia;Flavobacteriales;Flavobacteriaceae;Wautersiella	0.00147624	0.000903505	2.19298
RDP training set 14	Bacteria;Bacteroidetes;Flavobacteriia;Flavobacteriales;Flavobacteriaceae;Zeaxanthinibacter	0.000271046	0.000111962	1.60819
RDP training set 14	Bacteria;Bacteroidetes;Flavobacteriia;Flavobacteriales;Flavobacteriaceae;Zhouia	0.000202177	8.75226e-05	0.877193
RDP training set 14	Bacteria;Bacteroidetes;Flavobacteriia;Flavobacteriales;Flavobacteriaceae;Zobellia	0.00242032	0.000356617	8.91813
RDP training set 14	Bacteria;Bacteroidetes;Sphingobacteriia;Sphingobacteriales;Chitinophagaceae;Chitinophaga	8.77036e-05	4.55244e-05	0.584795
RDP training set 14	Bacteria;Bacteroidetes;Sphingobacteriia;Sphingobacteriales;Chitinophagaceae;Filimonas	8.3772e-06	8.3772e-06	0.146199
RDP training set 14	Bacteria;Bacteroidetes;Sphingobacteriia;Sphingobacteriales;Chitinophagaceae;Flavitalea	7.18932e-05	6.55931e-05	0.292398
RDP training set 14	Bacteria;Bacteroidetes;Sphingobacteriia;Sphingobacteriales;Chitinophagaceae;Gracilimonas	2.53861e-05	2.53861e-05	0.146199
RDP training set 14	Bacteria;Bacteroidetes;Sphingobacteriia;Sphingobacteriales;Chitinophagaceae;Lacibacter	0	0	0
RDP training set 14	Bacteria;Bacteroidetes;Sphingobacteriia;Sphingobacteriales;Chitinophagaceae;Niabella	7.1247e-05	7.1247e-05	0.146199
RDP training set 14	Bacteria;Bacteroidetes;Sphingobacteriia;Sphingobacteriales;Chitinophagaceae;Niastella	1.02323e-05	1.02323e-05	0.146199
RDP training set 14	Bacteria;Bacteroidetes;Sphingobacteriia;Sphingobacteriales;Chitinophagaceae;Sediminibacterium	0.000144904	0.000112083	0.438596
RDP training set 14	Bacteria;Bacteroidetes;Sphingobacteriia;Sphingobacteriales;Chitinophagaceae;Segetibacter	0.000194995	0.00015923	0.292398
RDP training set 14	Bacteria;Bacteroidetes;Sphingobacteriia;Sphingobacteriales;Chitinophagaceae;Terrimonas	8.42159e-05	8.42159e-05	0.146199
RDP training set 14	Bacteria;Bacteroidetes;Sphingobacteriia;Sphingobacteriales;Cyclobacteriaceae;Algoriphagus	0.073529	0.00470823	68.1287
RDP training set 14	Bacteria;Bacteroidetes;Sphingobacteriia;Sphingobacteriales;Cyclobacteriaceae;Aquiflexum	0.000796653	0.000199925	3.65497
RDP training set 14	Bacteria;Bacteroidetes;Sphingobacteriia;Sphingobacteriales;Cyclobacteriaceae;Belliella	0.0438134	0.0118786	13.3041
RDP training set 14	Bacteria;Bacteroidetes;Sphingobacteriia;Sphingobacteriales;Cyclobacteriaceae;Cecembia	0.00574652	0.00120275	17.1053
RDP training set 14	Bacteria;Bacteroidetes;Sphingobacteriia;Sphingobacteriales;Cyclobacteriaceae;Cyclobacterium	0.00123494	0.000376033	3.94737
RDP training set 14	Bacteria;Bacteroidetes;Sphingobacteriia;Sphingobacteriales;Cyclobacteriaceae;Echinicola	0.0239594	0.0069683	20.0292
RDP training set 14	Bacteria;Bacteroidetes;Sphingobacteriia;Sphingobacteriales;Cyclobacteriaceae;Fontibacter	0.000662213	0.000173613	3.07018
RDP training set 14	Bacteria;Bacteroidetes;Sphingobacteriia;Sphingobacteriales;Cyclobacteriaceae;Indibacter	0.0127412	0.00150148	23.9766
RDP training set 14	Bacteria;Bacteroidetes;Sphingobacteriia;Sphingobacteriales;Cyclobacteriaceae;Mongoliitalea	9.82519e-05	9.82519e-05	0.146199
RDP training set 14	Bacteria;Bacteroidetes;Sphingobacteriia;Sphingobacteriales;Cyclobacteriaceae;Nitritalea	7.51824e-05	4.50971e-05	0.584795
RDP training set 14	Bacteria;Bacteroidetes;Sphingobacteriia;Sphingobacteriales;Fodinibius;	0.000111811	7.26431e-05	0.438596
RDP training set 14	Bacteria;Bacteroidetes;Sphingobacteriia;Sphingobacteriales;Rhodothermaceae;Rhodothermus	9.60941e-05	7.34507e-05	0.438596
RDP training set 14	Bacteria;Bacteroidetes;Sphingobacteriia;Sphingobacteriales;Rhodothermaceae;Salinibacter	0.00012027	7.22911e-05	0.584795
RDP training set 14	Bacteria;Bacteroidetes;Sphingobacteriia;Sphingobacteriales;Saprospiraceae;Haliscomenobacter	8.18541e-05	7.09398e-05	0.292398
RDP training set 14	Bacteria;Bacteroidetes;Sphingobacteriia;Sphingobacteriales;Saprospiraceae;Lewinella	3.53979e-05	2.63064e-05	0.292398
RDP training set 14	Bacteria;Bacteroidetes;Sphingobacteriia;Sphingobacteriales;Saprospiraceae;Saprospira	0.000127995	7.60398e-05	0.584795
RDP training set 14	Bacteria;Bacteroidetes;Sphingobacteriia;Sphingobacteriales;Sphingobacteriaceae;Arcticibacter	0.0019856	0.000387525	5.84795
RDP training set 14	Bacteria;Bacteroidetes;Sphingobacteriia;Sphingobacteriales;Sphingobacteriaceae;Mucilaginibacter	0.792637	0.0416642	98.538
RDP training set 14	Bacteria;Bacteroidetes;Sphingobacteriia;Sphingobacteriales;Sphingobacteriaceae;Nubsella	0.465177	0.0293601	81.8713
RDP training set 14	Bacteria;Bacteroidetes;Sphingobacteriia;Sphingobacteriales;Sphingobacteriaceae;Olivibacter	0.716906	0.0513663	89.7661
RDP training set 14	Bacteria;Bacteroidetes;Sphingobacteriia;Sphingobacteriales;Sphingobacteriaceae;Parapedobacter	0.0231604	0.00410701	31.7251
RDP training set 14	Bacteria;Bacteroidetes;Sphingobacteriia;Sphingobacteriales;Sphingobacteriaceae;Pedobacter	0.579434	0.0416023	96.345
RDP training set 14	Bacteria;Bacteroidetes;Sphingobacteriia;Sphingobacteriales;Sphingobacteriaceae;Pseudosphingobacterium	0.0252787	0.00272145	38.8889
RDP training set 14	Bacteria;Bacteroidetes;Sphingobacteriia;Sphingobacteriales;Sphingobacteriaceae;Solitalea	0.00284127	0.000408038	12.1345
RDP training set 14	Bacteria;Bacteroidetes;Sphingobacteriia;Sphingobacteriales;Sphingobacteriaceae;Sphingobacterium	0.0790287	0.00585699	71.6374
RDP training set 14	Bacteria;Caldiserica;Caldisericia;Caldisericales;Caldisericaceae;Caldisericum	1.17817e-05	1.17817e-05	0.146199
RDP training set 14	Bacteria;Candidatus_Saccharibacteria;;Other;Other;Other	0.673639	0.0246053	96.345
RDP training set 14	Bacteria;Chlamydiae;Chlamydiia;Chlamydiales;Chlamydiaceae;Chlamydia	1.75974e-05	1.75974e-05	0.146199
RDP training set 14	Bacteria;Chlamydiae;Chlamydiia;Chlamydiales;Chlamydiaceae;Chlamydophila	0.000659449	0.000210677	1.75439
RDP training set 14	Bacteria;Chlamydiae;Chlamydiia;Chlamydiales;Parachlamydiaceae;Neochlamydia	3.1977e-05	3.1977e-05	0.146199
RDP training set 14	Bacteria;Chlamydiae;Chlamydiia;Chlamydiales;Parachlamydiaceae;Parachlamydia	1.55003e-05	1.55003e-05	0.146199
RDP training set 14	Bacteria;Chlamydiae;Chlamydiia;Chlamydiales;Simkaniaceae;Simkania	1.289e-05	1.289e-05	0.146199
RDP training set 14	Bacteria;Chlorobi;Chlorobia;Chlorobiales;Chlorobiaceae;Chlorobium	0.000288181	0.000176586	0.730994
RDP training set 14	Bacteria;Chloroflexi;Anaerolineae;Anaerolineales;Anaerolineaceae;Anaerolinea	0.24182	0.0281138	84.6491
RDP training set 14	Bacteria;Chloroflexi;Anaerolineae;Anaerolineales;Anaerolineaceae;Bellilinea	0.287679	0.0229768	82.3099
RDP training set 14	Bacteria;Chloroflexi;Anaerolineae;Anaerolineales;Anaerolineaceae;Leptolinea	0.00132007	0.000295097	4.38596
RDP training set 14	Bacteria;Chloroflexi;Anaerolineae;Anaerolineales;Anaerolineaceae;Levilinea	0.00473758	0.00110231	9.21053
RDP training set 14	Bacteria;Chloroflexi;Anaerolineae;Anaerolineales;Anaerolineaceae;Longilinea	0.00264086	0.00040779	9.50292
RDP training set 14	Bacteria;Chloroflexi;Caldilineae;Caldilineales;Caldilineaceae;Caldilinea	0.000540599	0.000145552	2.92398
RDP training set 14	Bacteria;Chloroflexi;Caldilineae;Caldilineales;Caldilineaceae;Litorilinea	3.71063e-05	3.71063e-05	0.146199
RDP training set 14	Bacteria;Chloroflexi;Chloroflexia;Chloroflexales;Chloroflexaceae;Roseiflexus	2.69646e-05	1.91582e-05	0.292398
RDP training set 14	Bacteria;Chloroflexi;Chloroflexia;Chloroflexales;Oscillochloridaceae;Oscillochloris	2.23375e-05	2.23375e-05	0.146199
RDP training set 14	Bacteria;Chloroflexi;Dehalococcoidetes;Dehalogenimonas;;Other	0.0012901	0.000341667	3.80117
RDP training set 14	Bacteria;Chloroflexi;Dehalococcoidia;Dehalococcoidales;Dehalococcoidaceae;Dehalococcoides	0.00159681	0.00041986	5.40936
RDP training set 14	Bacteria;Chloroflexi;Ktedonobacteria;Thermogemmatisporales;Thermogemmatisporaceae;Thermogemmatispora	3.58418e-05	3.58418e-05	0.146199
RDP training set 14	Bacteria;Chloroflexi;Thermoflexia;Thermoflexales;Thermoflexaceae;Thermoflexus	0.000795693	0.000365307	1.60819
RDP training set 14	Bacteria;Chloroflexi;Thermomicrobia;Sphaerobacterales;Sphaerobacteraceae;Sphaerobacter	4.76447e-05	3.75532e-05	0.292398
RDP training set 14	Bacteria;Chrysiogenetes;Chrysiogenetes;Chrysiogenales;Chrysiogenaceae;Chrysiogenes	2.79005e-05	2.79005e-05	0.146199
RDP training set 14	Bacteria;Chrysiogenetes;Chrysiogenetes;Chrysiogenales;Chrysiogenaceae;Desulfurispira	1.98748e-05	1.98748e-05	0.146199
RDP training set 14	Bacteria;Chrysiogenetes;Chrysiogenetes;Chrysiogenales;Chrysiogenaceae;Desulfurispirillum	4.87655e-05	4.87655e-05	0.146199
RDP training set 14	Bacteria;Cloacimonetes;Candidatus_Cloacamonas;;Other;Other	3.23937e-05	2.4396e-05	0.292398
RDP training set 14	Bacteria;Cyanobacteria/Chloroplast;Chloroplast;Chloroplast;Bacillariophyta;	4.52697e-05	3.19945e-05	0.292398
RDP training set 14	Bacteria;Cyanobacteria/Chloroplast;Chloroplast;Chloroplast;Chlorophyta;	0.000251726	0.000110841	1.16959
RDP training set 14	Bacteria;Cyanobacteria/Chloroplast;Chloroplast;Chloroplast;Cryptomonadaceae;	7.38971e-05	6.2744e-05	0.292398
RDP training set 14	Bacteria;Cyanobacteria/Chloroplast;Chloroplast;Chloroplast;Streptophyta;	0.149493	0.0231185	49.7076
RDP training set 14	Bacteria;Cyanobacteria/Chloroplast;Cyanobacteria;Family_I;GpI;	0.0011244	0.000344723	3.21637
RDP training set 14	Bacteria;Cyanobacteria/Chloroplast;Cyanobacteria;Family_II;GpIIa;	0.0283188	0.0156754	29.9708
RDP training set 14	Bacteria;Cyanobacteria/Chloroplast;Cyanobacteria;Family_II;GpIIb;	0.000512156	0.000399997	0.730994
RDP training set 14	Bacteria;Cyanobacteria/Chloroplast;Cyanobacteria;Family_IV;GpIV;	0.00015068	9.2835e-05	0.584795
RDP training set 14	Bacteria;Cyanobacteria/Chloroplast;Cyanobacteria;Family_VII;GpVII;	3.23306e-05	3.23306e-05	0.146199
RDP training set 14	Bacteria;Cyanobacteria/Chloroplast;Cyanobacteria;Family_X;GpX;	0.00207281	0.000347013	8.77193
RDP training set 14	Bacteria;Cyanobacteria/Chloroplast;Cyanobacteria;Family_XI;GpXI;	0.000575347	0.000296686	1.31579
RDP training set 14	Bacteria;Cyanobacteria/Chloroplast;Cyanobacteria;Family_XII;GpXII;	0.000146624	6.80116e-05	1.02339
RDP training set 14	Bacteria;Cyanobacteria/Chloroplast;Cyanobacteria;Family_XIII;GpXIII;	1.42619e-05	1.42619e-05	0.146199
RDP training set 14	Bacteria;Deferribacteres;Deferribacteres;Deferribacterales;Deferribacteraceae;Calditerrivibrio	8.02188e-05	8.02188e-05	0.146199
RDP training set 14	Bacteria;Deferribacteres;Deferribacteres;Deferribacterales;Deferribacteraceae;Deferribacter	6.62583e-06	6.62583e-06	0.146199
RDP training set 14	Bacteria;Deferribacteres;Deferribacteres;Deferribacterales;Deferribacteraceae;Geovibrio	1.52338e-05	1.52338e-05	0.146199
RDP training set 14	Bacteria;Deinococcus-Thermus;Deinococci;Deinococcales;Deinococcaceae;Deinobacterium	4.20878e-05	4.20878e-05	0.146199
RDP training set 14	Bacteria;Deinococcus-Thermus;Deinococci;Deinococcales;Deinococcaceae;Deinococcus	0.000534073	0.000192926	1.46199
RDP training set 14	Bacteria;Deinococcus-Thermus;Deinococci;Deinococcales;Trueperaceae;Truepera	0.000196901	0.000196901	0.146199
RDP training set 14	Bacteria;Elusimicrobia;Elusimicrobia;Elusimicrobiales;Elusimicrobiaceae;Elusimicrobium	0.00257648	0.0004166	9.94152
RDP training set 14	Bacteria;Elusimicrobia;Endomicrobia;Candidatus_Endomicrobium;;Other	0.0243026	0.00201968	37.5731
RDP training set 14	Bacteria;Fibrobacteres;Chitinivibrionia;Chitinivibrionales;Chitinivibrionaceae;Chitinivibrio	0.000345594	0.00013097	1.46199
RDP training set 14	Bacteria;Fibrobacteres;Fibrobacteria;Fibrobacterales;Fibrobacteraceae;Fibrobacter	2.98351	0.124465	92.5439
RDP training set 14	Bacteria;Firmicutes;Bacilli;Bacillales;Alicyclobacillaceae;Alicyclobacillus	0.0111588	0.000973499	33.0409
RDP training set 14	Bacteria;Firmicutes;Bacilli;Bacillales;Alicyclobacillaceae;Tumebacillus	0.000746907	0.000273887	2.33918
RDP training set 14	Bacteria;Firmicutes;Bacilli;Bacillales;Bacillaceae_1;Aeribacillus	0.000194448	8.16641e-05	1.16959
RDP training set 14	Bacteria;Firmicutes;Bacilli;Bacillales;Bacillaceae_1;Alteribacillus	0.000150038	9.56472e-05	0.438596
RDP training set 14	Bacteria;Firmicutes;Bacilli;Bacillales;Bacillaceae_1;Anaerobacillus	0.00025479	0.000143111	0.584795
RDP training set 14	Bacteria;Firmicutes;Bacilli;Bacillales;Bacillaceae_1;Anoxybacillus	0.000127824	6.36213e-05	0.730994
RDP training set 14	Bacteria;Firmicutes;Bacilli;Bacillales;Bacillaceae_1;Bacillus	0.104348	0.0104534	79.6784
RDP training set 14	Bacteria;Firmicutes;Bacilli;Bacillales;Bacillaceae_1;Domibacillus	5.9026e-05	4.29658e-05	0.292398
RDP training set 14	Bacteria;Firmicutes;Bacilli;Bacillales;Bacillaceae_1;Falsibacillus	4.5137e-05	4.5137e-05	0.146199
RDP training set 14	Bacteria;Firmicutes;Bacilli;Bacillales;Bacillaceae_1;Geobacillus	0.00154307	0.00032622	6.14035
RDP training set 14	Bacteria;Firmicutes;Bacilli;Bacillales;Bacillaceae_1;Saccharococcus	0.000192749	0.000186574	0.292398
RDP training set 14	Bacteria;Firmicutes;Bacilli;Bacillales;Bacillaceae_2;Alkalibacillus	2.51352e-05	2.51352e-05	0.146199
RDP training set 14	Bacteria;Firmicutes;Bacilli;Bacillales;Bacillaceae_2;Amphibacillus	2.51352e-05	2.51352e-05	0.146199
RDP training set 14	Bacteria;Firmicutes;Bacilli;Bacillales;Bacillaceae_2;Cerasibacillus	0.000147616	0.000131623	0.292398
RDP training set 14	Bacteria;Firmicutes;Bacilli;Bacillales;Bacillaceae_2;Filobacillus	0.000250078	0.0001288	0.730994
RDP training set 14	Bacteria;Firmicutes;Bacilli;Bacillales;Bacillaceae_2;Geomicrobium	1.68277e-05	1.68277e-05	0.146199
RDP training set 14	Bacteria;Firmicutes;Bacilli;Bacillales;Bacillaceae_2;Gracilibacillus	0.0010416	0.000395207	2.48538
RDP training set 14	Bacteria;Firmicutes;Bacilli;Bacillales;Bacillaceae_2;Halobacillus	0.00246123	0.000410097	10.2339
RDP training set 14	Bacteria;Firmicutes;Bacilli;Bacillales;Bacillaceae_2;Halolactibacillus	0.000329145	0.000121969	1.75439
RDP training set 14	Bacteria;Firmicutes;Bacilli;Bacillales;Bacillaceae_2;Lentibacillus	0.000356992	0.000287895	0.584795
RDP training set 14	Bacteria;Firmicutes;Bacilli;Bacillales;Bacillaceae_2;Oceanobacillus	0.0166693	0.00116721	41.3743
RDP training set 14	Bacteria;Firmicutes;Bacilli;Bacillales;Bacillaceae_2;Ornithinibacillus	0.00097986	0.000413729	2.77778
RDP training set 14	Bacteria;Firmicutes;Bacilli;Bacillales;Bacillaceae_2;Paraliobacillus	0.000121848	8.45045e-05	0.584795
RDP training set 14	Bacteria;Firmicutes;Bacilli;Bacillales;Bacillaceae_2;Paucisalibacillus	0.00347979	0.000667795	8.91813
RDP training set 14	Bacteria;Firmicutes;Bacilli;Bacillales;Bacillaceae_2;Piscibacillus	0.000451337	0.000378612	0.877193
RDP training set 14	Bacteria;Firmicutes;Bacilli;Bacillales;Bacillaceae_2;Pontibacillus	0.000405194	0.000125594	2.48538
RDP training set 14	Bacteria;Firmicutes;Bacilli;Bacillales;Bacillaceae_2;Pullulanibacillus	0.00132199	0.000276779	6.43275
RDP training set 14	Bacteria;Firmicutes;Bacilli;Bacillales;Bacillaceae_2;Salimicrobium	8.0867e-05	7.08103e-05	0.292398
RDP training set 14	Bacteria;Firmicutes;Bacilli;Bacillales;Bacillaceae_2;Salinibacillus	7.52052e-05	7.52052e-05	0.146199
RDP training set 14	Bacteria;Firmicutes;Bacilli;Bacillales;Bacillaceae_2;Saliterribacillus	1.17817e-05	1.17817e-05	0.146199
RDP training set 14	Bacteria;Firmicutes;Bacilli;Bacillales;Bacillaceae_2;Salsuginibacillus	3.47179e-05	2.63546e-05	0.292398
RDP training set 14	Bacteria;Firmicutes;Bacilli;Bacillales;Bacillaceae_2;Sediminibacillus	0.000637907	0.000189114	2.63158
RDP training set 14	Bacteria;Firmicutes;Bacilli;Bacillales;Bacillaceae_2;Terribacillus	0.000398897	0.000131516	2.04678
RDP training set 14	Bacteria;Firmicutes;Bacilli;Bacillales;Bacillaceae_2;Thalassobacillus	0.000143079	0.000101845	0.292398
RDP training set 14	Bacteria;Firmicutes;Bacilli;Bacillales;Bacillaceae_2;Tuberibacillus	0	0	0
RDP training set 14	Bacteria;Firmicutes;Bacilli;Bacillales;Bacillaceae_2;Virgibacillus	0.00238883	0.00086416	5.99415
RDP training set 14	Bacteria;Firmicutes;Bacilli;Bacillales;Bacillaceae_2;Vulcanibacillus	0.000148344	7.86586e-05	0.730994
RDP training set 14	Bacteria;Firmicutes;Bacilli;Bacillales;Bacillales_Incertae_Sedis_X;Thermicanus	0.0104487	0.00118689	28.3626
RDP training set 14	Bacteria;Firmicutes;Bacilli;Bacillales;Bacillales_Incertae_Sedis_XI;Gemella	0.00152458	0.000288484	7.45614
RDP training set 14	Bacteria;Firmicutes;Bacilli;Bacillales;Bacillales_Incertae_Sedis_XII;Exiguobacterium	0.0135231	0.00732332	9.06433
RDP training set 14	Bacteria;Firmicutes;Bacilli;Bacillales;Bacillales_incertae_sedis;Caldalkalibacillus	0.00127666	0.000801101	2.77778
RDP training set 14	Bacteria;Firmicutes;Bacilli;Bacillales;Bacillales_incertae_sedis;Calditerricola	0.00207122	0.000362127	10.0877
RDP training set 14	Bacteria;Firmicutes;Bacilli;Bacillales;Bacillales_incertae_sedis;Microaerobacter	4.18548e-05	3.36235e-05	0.292398
RDP training set 14	Bacteria;Firmicutes;Bacilli;Bacillales;Listeriaceae;Brochothrix	0.000176228	8.03146e-05	0.877193
RDP training set 14	Bacteria;Firmicutes;Bacilli;Bacillales;Listeriaceae;Listeria	0.00729886	0.0011172	20.614
RDP training set 14	Bacteria;Firmicutes;Bacilli;Bacillales;Paenibacillaceae_1;Brevibacillus	0.0237322	0.00228193	47.2222
RDP training set 14	Bacteria;Firmicutes;Bacilli;Bacillales;Paenibacillaceae_1;Cohnella	0.00171813	0.00055766	5.40936
RDP training set 14	Bacteria;Firmicutes;Bacilli;Bacillales;Paenibacillaceae_1;Fontibacillus	0.000178122	8.56447e-05	0.877193
RDP training set 14	Bacteria;Firmicutes;Bacilli;Bacillales;Paenibacillaceae_1;Paenibacillus	0.184372	0.00729701	94.0058
RDP training set 14	Bacteria;Firmicutes;Bacilli;Bacillales;Paenibacillaceae_1;Saccharibacillus	0.00157757	0.000277976	7.30994
RDP training set 14	Bacteria;Firmicutes;Bacilli;Bacillales;Paenibacillaceae_1;Thermobacillus	0.000539773	0.000188613	2.33918
RDP training set 14	Bacteria;Firmicutes;Bacilli;Bacillales;Paenibacillaceae_2;Ammoniphilus	0.00738393	0.000843918	21.7836
RDP training set 14	Bacteria;Firmicutes;Bacilli;Bacillales;Paenibacillaceae_2;Aneurinibacillus	0.00298122	0.000722286	9.35673
RDP training set 14	Bacteria;Firmicutes;Bacilli;Bacillales;Paenibacillaceae_2;Oxalophagus	0.00447432	0.000671317	16.2281
RDP training set 14	Bacteria;Firmicutes;Bacilli;Bacillales;Planococcaceae;	0.00181112	0.000460057	4.67836
RDP training set 14	Bacteria;Firmicutes;Bacilli;Bacillales;Planococcaceae;Bhargavaea	6.7306e-05	3.5878e-05	0.584795
RDP training set 14	Bacteria;Firmicutes;Bacilli;Bacillales;Planococcaceae;Caryophanon	0.00358202	0.00124567	3.21637
RDP training set 14	Bacteria;Firmicutes;Bacilli;Bacillales;Planococcaceae;Chryseomicrobium	0.000320649	0.000158489	0.730994
RDP training set 14	Bacteria;Firmicutes;Bacilli;Bacillales;Planococcaceae;Filibacter	0.000164155	0.000105702	0.584795
RDP training set 14	Bacteria;Firmicutes;Bacilli;Bacillales;Planococcaceae;Jeotgalibacillus	0.000298254	0.000131646	1.31579
RDP training set 14	Bacteria;Firmicutes;Bacilli;Bacillales;Planococcaceae;Kurthia	0.0024024	0.00103606	4.09357
RDP training set 14	Bacteria;Firmicutes;Bacilli;Bacillales;Planococcaceae;Lysinibacillus	0.00756963	0.00209095	14.9123
RDP training set 14	Bacteria;Firmicutes;Bacilli;Bacillales;Planococcaceae;Paenisporosarcina	1.44537e-05	1.03463e-05	0.292398
RDP training set 14	Bacteria;Firmicutes;Bacilli;Bacillales;Planococcaceae;Planococcus	0.0019342	0.000906016	4.82456
RDP training set 14	Bacteria;Firmicutes;Bacilli;Bacillales;Planococcaceae;Planomicrobium	0.000352447	0.000124069	2.19298
RDP training set 14	Bacteria;Firmicutes;Bacilli;Bacillales;Planococcaceae;Psychrobacillus	0.000570736	0.000217197	1.75439
RDP training set 14	Bacteria;Firmicutes;Bacilli;Bacillales;Planococcaceae;Rummeliibacillus	0.0138255	0.00576793	10.9649
RDP training set 14	Bacteria;Firmicutes;Bacilli;Bacillales;Planococcaceae;Solibacillus	0.0279374	0.0101691	7.16374
RDP training set 14	Bacteria;Firmicutes;Bacilli;Bacillales;Planococcaceae;Sporosarcina	0.00281615	0.000439494	10.6725
RDP training set 14	Bacteria;Firmicutes;Bacilli;Bacillales;Planococcaceae;Ureibacillus	0.00461781	0.00154126	6.14035
RDP training set 14	Bacteria;Firmicutes;Bacilli;Bacillales;Planococcaceae;Viridibacillus	0.00163948	0.000319691	7.45614
RDP training set 14	Bacteria;Firmicutes;Bacilli;Bacillales;Sporolactobacillaceae;	0.00347402	0.000563666	11.9883
RDP training set 14	Bacteria;Firmicutes;Bacilli;Bacillales;Sporolactobacillaceae;Sporolactobacillus	0.000168557	7.65631e-05	1.16959
RDP training set 14	Bacteria;Firmicutes;Bacilli;Bacillales;Staphylococcaceae;Jeotgalicoccus	0.00234723	0.000823559	6.72515
RDP training set 14	Bacteria;Firmicutes;Bacilli;Bacillales;Staphylococcaceae;Macrococcus	0.0044371	0.00135765	12.2807
RDP training set 14	Bacteria;Firmicutes;Bacilli;Bacillales;Staphylococcaceae;Nosocomiicoccus	4.1359e-05	3.30209e-05	0.292398
RDP training set 14	Bacteria;Firmicutes;Bacilli;Bacillales;Staphylococcaceae;Salinicoccus	0.0013329	0.000594544	2.77778
RDP training set 14	Bacteria;Firmicutes;Bacilli;Bacillales;Staphylococcaceae;Staphylococcus	0.0647945	0.0159946	42.8363
RDP training set 14	Bacteria;Firmicutes;Bacilli;Bacillales;Thermoactinomycetaceae_1;Desmospora	0.0010746	0.000223608	5.70175
RDP training set 14	Bacteria;Firmicutes;Bacilli;Bacillales;Thermoactinomycetaceae_1;Hazenella	0.000510459	0.000136692	2.77778
RDP training set 14	Bacteria;Firmicutes;Bacilli;Bacillales;Thermoactinomycetaceae_1;Kroppenstedtia	0.000699693	0.000196171	2.48538
RDP training set 14	Bacteria;Firmicutes;Bacilli;Bacillales;Thermoactinomycetaceae_1;Laceyella	0.0086592	0.00142931	23.2456
RDP training set 14	Bacteria;Firmicutes;Bacilli;Bacillales;Thermoactinomycetaceae_1;Lihuaxuella	0.000185421	9.16071e-05	1.02339
RDP training set 14	Bacteria;Firmicutes;Bacilli;Bacillales;Thermoactinomycetaceae_1;Marininema	0.0213001	0.00151529	45.1754
RDP training set 14	Bacteria;Firmicutes;Bacilli;Bacillales;Thermoactinomycetaceae_1;Melghirimyces	0.00118881	0.000255425	5.70175
RDP training set 14	Bacteria;Firmicutes;Bacilli;Bacillales;Thermoactinomycetaceae_1;Shimazuella	0.000624184	0.000174619	2.77778
RDP training set 14	Bacteria;Firmicutes;Bacilli;Bacillales;Thermoactinomycetaceae_1;Thermoactinomyces	0.0112432	0.00366361	9.94152
RDP training set 14	Bacteria;Firmicutes;Bacilli;Bacillales;Thermoactinomycetaceae_1;Thermoflavimicrobium	0.00570204	0.000572835	22.807
RDP training set 14	Bacteria;Firmicutes;Bacilli;Bacillales;Thermoactinomycetaceae_2;Mechercharimyces	8.38273e-05	4.05497e-05	0.877193
RDP training set 14	Bacteria;Firmicutes;Bacilli;Bacillales;Thermoactinomycetaceae_2;Planifilum	0.00307203	0.00124047	3.07018
RDP training set 14	Bacteria;Firmicutes;Bacilli;Bacillales;Thermoactinomycetaceae_2;Polycladomyces	0.000182801	5.80472e-05	1.75439
RDP training set 14	Bacteria;Firmicutes;Bacilli;Lactobacillales;Aerococcaceae;Abiotrophia	0	0	0
RDP training set 14	Bacteria;Firmicutes;Bacilli;Lactobacillales;Aerococcaceae;Aerococcus	0.00335435	0.00162916	4.67836
RDP training set 14	Bacteria;Firmicutes;Bacilli;Lactobacillales;Aerococcaceae;Facklamia	0.00170691	0.000471548	4.97076
RDP training set 14	Bacteria;Firmicutes;Bacilli;Lactobacillales;Aerococcaceae;Globicatella	0.00118502	0.000396784	2.19298
RDP training set 14	Bacteria;Firmicutes;Bacilli;Lactobacillales;Aerococcaceae;Ignavigranum	4.82983e-05	4.82983e-05	0.146199
RDP training set 14	Bacteria;Firmicutes;Bacilli;Lactobacillales;Carnobacteriaceae;Alkalibacterium	0.000384466	0.000187527	1.46199
RDP training set 14	Bacteria;Firmicutes;Bacilli;Lactobacillales;Carnobacteriaceae;Allofustis	5.89446e-05	3.62396e-05	0.438596
RDP training set 14	Bacteria;Firmicutes;Bacilli;Lactobacillales;Carnobacteriaceae;Alloiococcus	1.9106e-05	1.9106e-05	0.146199
RDP training set 14	Bacteria;Firmicutes;Bacilli;Lactobacillales;Carnobacteriaceae;Atopococcus	2.85489e-05	2.85489e-05	0.146199
RDP training set 14	Bacteria;Firmicutes;Bacilli;Lactobacillales;Carnobacteriaceae;Atopostipes	0.000794062	0.00037042	2.19298
RDP training set 14	Bacteria;Firmicutes;Bacilli;Lactobacillales;Carnobacteriaceae;Carnobacterium	0.223761	0.090541	7.89474
RDP training set 14	Bacteria;Firmicutes;Bacilli;Lactobacillales;Carnobacteriaceae;Catellicoccus	0.000156802	9.9609e-05	0.584795
RDP training set 14	Bacteria;Firmicutes;Bacilli;Lactobacillales;Carnobacteriaceae;Desemzia	0.0336752	0.0108116	5.11696
RDP training set 14	Bacteria;Firmicutes;Bacilli;Lactobacillales;Carnobacteriaceae;Granulicatella	9.65965e-05	9.65965e-05	0.146199
RDP training set 14	Bacteria;Firmicutes;Bacilli;Lactobacillales;Carnobacteriaceae;Isobaculum	8.08175e-05	8.08175e-05	0.146199
RDP training set 14	Bacteria;Firmicutes;Bacilli;Lactobacillales;Carnobacteriaceae;Lacticigenium	0.000128283	7.86656e-05	0.438596
RDP training set 14	Bacteria;Firmicutes;Bacilli;Lactobacillales;Carnobacteriaceae;Marinilactibacillus	0	0	0
RDP training set 14	Bacteria;Firmicutes;Bacilli;Lactobacillales;Carnobacteriaceae;Pisciglobus	0.00177743	0.000638358	3.07018
RDP training set 14	Bacteria;Firmicutes;Bacilli;Lactobacillales;Carnobacteriaceae;Trichococcus	0.0451469	0.035984	3.21637
RDP training set 14	Bacteria;Firmicutes;Bacilli;Lactobacillales;Enterococcaceae;Bavariicoccus	0.000136779	7.48982e-05	0.730994
RDP training set 14	Bacteria;Firmicutes;Bacilli;Lactobacillales;Enterococcaceae;Enterococcus	0.133929	0.044818	32.1637
RDP training set 14	Bacteria;Firmicutes;Bacilli;Lactobacillales;Enterococcaceae;Melissococcus	7.15166e-05	6.52185e-05	0.292398
RDP training set 14	Bacteria;Firmicutes;Bacilli;Lactobacillales;Enterococcaceae;Pilibacter	3.56608e-05	2.67793e-05	0.292398
RDP training set 14	Bacteria;Firmicutes;Bacilli;Lactobacillales;Enterococcaceae;Tetragenococcus	0.000417335	0.000205267	1.46199
RDP training set 14	Bacteria;Firmicutes;Bacilli;Lactobacillales;Enterococcaceae;Vagococcus	0.0354823	0.0278126	19.4444
RDP training set 14	Bacteria;Firmicutes;Bacilli;Lactobacillales;Lactobacillaceae;Lactobacillus	0.413719	0.101185	86.5497
RDP training set 14	Bacteria;Firmicutes;Bacilli;Lactobacillales;Lactobacillaceae;Paralactobacillus	2.15605e-05	1.52709e-05	0.292398
RDP training set 14	Bacteria;Firmicutes;Bacilli;Lactobacillales;Lactobacillaceae;Pediococcus	0.0184014	0.00970607	3.07018
RDP training set 14	Bacteria;Firmicutes;Bacilli;Lactobacillales;Leuconostocaceae;Leuconostoc	0.00515987	0.00199272	5.55556
RDP training set 14	Bacteria;Firmicutes;Bacilli;Lactobacillales;Leuconostocaceae;Weissella	0.227029	0.119578	10.2339
RDP training set 14	Bacteria;Firmicutes;Bacilli;Lactobacillales;Streptococcaceae;Lactococcus	0.0408919	0.0250923	8.18713
RDP training set 14	Bacteria;Firmicutes;Bacilli;Lactobacillales;Streptococcaceae;Lactovum	0.000160551	8.90274e-05	0.584795
RDP training set 14	Bacteria;Firmicutes;Bacilli;Lactobacillales;Streptococcaceae;Streptococcus	0.639017	0.15823	92.5439
RDP training set 14	Bacteria;Firmicutes;Clostridia;Clostridiales;Clostridiaceae_1;Anaerobacter	0.000703755	0.000207714	2.77778
RDP training set 14	Bacteria;Firmicutes;Clostridia;Clostridiales;Clostridiaceae_1;Anaerosporobacter	0.129399	0.00589364	79.8246
RDP training set 14	Bacteria;Firmicutes;Clostridia;Clostridiales;Clostridiaceae_1;Caloramator	0.00288318	0.000419718	13.3041
RDP training set 14	Bacteria;Firmicutes;Clostridia;Clostridiales;Clostridiaceae_1;Clostridium_sensu_stricto	0.514208	0.0393561	99.4152
RDP training set 14	Bacteria;Firmicutes;Clostridia;Clostridiales;Clostridiaceae_1;Fervidicella	0.000342604	0.000121796	1.75439
RDP training set 14	Bacteria;Firmicutes;Clostridia;Clostridiales;Clostridiaceae_1;Oxobacter	0.00217219	0.000433964	7.45614
RDP training set 14	Bacteria;Firmicutes;Clostridia;Clostridiales;Clostridiaceae_1;Proteiniclasticum	0.0225299	0.0188633	12.7193
RDP training set 14	Bacteria;Firmicutes;Clostridia;Clostridiales;Clostridiaceae_1;Sarcina	0.00371866	0.000438712	15.4971
RDP training set 14	Bacteria;Firmicutes;Clostridia;Clostridiales;Clostridiaceae_1;Thermobrachium	3.53325e-05	2.53801e-05	0.292398
RDP training set 14	Bacteria;Firmicutes;Clostridia;Clostridiales;Clostridiaceae_2;Alkaliphilus	0.0347411	0.00192567	60.9649
RDP training set 14	Bacteria;Firmicutes;Clostridia;Clostridiales;Clostridiaceae_2;Anaerovirgula	0.000158627	8.34347e-05	0.877193
RDP training set 14	Bacteria;Firmicutes;Clostridia;Clostridiales;Clostridiaceae_2;Anoxynatronum	0.478613	0.0441339	94.7368
RDP training set 14	Bacteria;Firmicutes;Clostridia;Clostridiales;Clostridiaceae_2;Natronincola	0.00156225	0.000486325	5.26316
RDP training set 14	Bacteria;Firmicutes;Clostridia;Clostridiales;Clostridiaceae_2;Tindallia	0.0335872	0.00570422	53.8012
RDP training set 14	Bacteria;Firmicutes;Clostridia;Clostridiales;Clostridiaceae_3;Brassicibacter	0.0112111	0.00092138	32.7485
RDP training set 14	Bacteria;Firmicutes;Clostridia;Clostridiales;Clostridiaceae_3;Caloranaerobacter	0.00366406	0.000693946	14.0351
RDP training set 14	Bacteria;Firmicutes;Clostridia;Clostridiales;Clostridiaceae_3;Clostridiisalibacter	0.000803445	0.000217806	3.50877
RDP training set 14	Bacteria;Firmicutes;Clostridia;Clostridiales;Clostridiaceae_3;Sporosalibacterium	0.000115053	7.55257e-05	0.438596
RDP training set 14	Bacteria;Firmicutes;Clostridia;Clostridiales;Clostridiaceae_3;Thermohalobacter	0.000159859	6.51468e-05	1.02339
RDP training set 14	Bacteria;Firmicutes;Clostridia;Clostridiales;Clostridiaceae_4;Caminicella	0.0396061	0.00216826	61.1111
RDP training set 14	Bacteria;Firmicutes;Clostridia;Clostridiales;Clostridiaceae_4;Geosporobacter	0.0760118	0.00758936	72.2222
RDP training set 14	Bacteria;Firmicutes;Clostridia;Clostridiales;Clostridiaceae_4;Thermotalea	0.0140631	0.00170657	30.9942
RDP training set 14	Bacteria;Firmicutes;Clostridia;Clostridiales;Clostridiales_Incertae_Sedis_III;Caldicellulosiruptor	5.58055e-05	5.10535e-05	0.292398
RDP training set 14	Bacteria;Firmicutes;Clostridia;Clostridiales;Clostridiales_Incertae_Sedis_III;Tepidanaerobacter	8.83633e-05	6.23808e-05	0.438596
RDP training set 14	Bacteria;Firmicutes;Clostridia;Clostridiales;Clostridiales_Incertae_Sedis_III;Thermoanaerobacterium	0.0191207	0.00297444	21.6374
RDP training set 14	Bacteria;Firmicutes;Clostridia;Clostridiales;Clostridiales_Incertae_Sedis_III;Thermosediminibacter	0.0576581	0.010088	41.0819
RDP training set 14	Bacteria;Firmicutes;Clostridia;Clostridiales;Clostridiales_Incertae_Sedis_III;Thermovenabulum	0.0318442	0.00815774	17.5439
RDP training set 14	Bacteria;Firmicutes;Clostridia;Clostridiales;Clostridiales_Incertae_Sedis_IV;Mahella	0.00410302	0.000515318	16.5205
RDP training set 14	Bacteria;Firmicutes;Clostridia;Clostridiales;Clostridiales_Incertae_Sedis_XI;Anaerococcus	0.000459358	0.000140254	2.63158
RDP training set 14	Bacteria;Firmicutes;Clostridia;Clostridiales;Clostridiales_Incertae_Sedis_XI;Anaerosalibacter	0.00262678	0.00039602	8.62573
RDP training set 14	Bacteria;Firmicutes;Clostridia;Clostridiales;Clostridiales_Incertae_Sedis_XI;Finegoldia	0.00498914	0.00165771	7.45614
RDP training set 14	Bacteria;Firmicutes;Clostridia;Clostridiales;Clostridiales_Incertae_Sedis_XI;Gallicola	0.000558861	0.000495278	0.584795
RDP training set 14	Bacteria;Firmicutes;Clostridia;Clostridiales;Clostridiales_Incertae_Sedis_XI;Helcococcus	0.00114778	0.000519447	3.21637
RDP training set 14	Bacteria;Firmicutes;Clostridia;Clostridiales;Clostridiales_Incertae_Sedis_XI;Parvimonas	0.0616471	0.0260766	20.614
RDP training set 14	Bacteria;Firmicutes;Clostridia;Clostridiales;Clostridiales_Incertae_Sedis_XI;Peptoniphilus	0.0276933	0.00442575	39.3275
RDP training set 14	Bacteria;Firmicutes;Clostridia;Clostridiales;Clostridiales_Incertae_Sedis_XI;Sedimentibacter	0.122642	0.00598673	83.0409
RDP training set 14	Bacteria;Firmicutes;Clostridia;Clostridiales;Clostridiales_Incertae_Sedis_XI;Soehngenia	0.0254024	0.0157581	24.269
RDP training set 14	Bacteria;Firmicutes;Clostridia;Clostridiales;Clostridiales_Incertae_Sedis_XI;Sporanaerobacter	0.00188117	0.000293779	9.50292
RDP training set 14	Bacteria;Firmicutes;Clostridia;Clostridiales;Clostridiales_Incertae_Sedis_XI;Tepidimicrobium	0.00933943	0.00187783	18.2749
RDP training set 14	Bacteria;Firmicutes;Clostridia;Clostridiales;Clostridiales_Incertae_Sedis_XI;Tissierella	0.00138049	0.000273148	5.70175
RDP training set 14	Bacteria;Firmicutes;Clostridia;Clostridiales;Clostridiales_Incertae_Sedis_XII;Acidaminobacter	0.118151	0.00891175	85.3801
RDP training set 14	Bacteria;Firmicutes;Clostridia;Clostridiales;Clostridiales_Incertae_Sedis_XII;Fusibacter	0.026824	0.00187243	53.3626
RDP training set 14	Bacteria;Firmicutes;Clostridia;Clostridiales;Clostridiales_Incertae_Sedis_XII;Guggenheimella	0.000253339	0.000112473	1.02339
RDP training set 14	Bacteria;Firmicutes;Clostridia;Clostridiales;Clostridiales_Incertae_Sedis_XIII;Anaerovorax	0.271425	0.0159908	95.1754
RDP training set 14	Bacteria;Firmicutes;Clostridia;Clostridiales;Clostridiales_Incertae_Sedis_XIII;Mogibacterium	0.917535	0.0432406	98.8304
RDP training set 14	Bacteria;Firmicutes;Clostridia;Clostridiales;Clostridiales_Incertae_Sedis_XIV;Anaerobranca	0.00264755	0.000409345	10.5263
RDP training set 14	Bacteria;Firmicutes;Clostridia;Clostridiales;Clostridiales_Incertae_Sedis_XVI;Carboxydocella	5.47159e-05	4.15321e-05	0.438596
RDP training set 14	Bacteria;Firmicutes;Clostridia;Clostridiales;Clostridiales_Incertae_Sedis_XVII;Sulfobacillus	8.47313e-05	4.3703e-05	0.584795
RDP training set 14	Bacteria;Firmicutes;Clostridia;Clostridiales;Clostridiales_Incertae_Sedis_XVII;Thermaerobacter	0.000554145	0.000328259	1.46199
RDP training set 14	Bacteria;Firmicutes;Clostridia;Clostridiales;Clostridiales_Incertae_Sedis_XVIII;Symbiobacterium	2.30925e-05	2.30925e-05	0.146199
RDP training set 14	Bacteria;Firmicutes;Clostridia;Clostridiales;Clostridiales_incertae_sedis;Proteiniborus	0.0528305	0.00535614	57.8947
RDP training set 14	Bacteria;Firmicutes;Clostridia;Clostridiales;Defluviitaleaceae;Defluviitalea	0.000593667	0.000141637	3.65497
RDP training set 14	Bacteria;Firmicutes;Clostridia;Clostridiales;Eubacteriaceae;Acetobacterium	0.00468794	0.000794496	14.6199
RDP training set 14	Bacteria;Firmicutes;Clostridia;Clostridiales;Eubacteriaceae;Alkalibacter	0.000621897	0.000216347	2.04678
RDP training set 14	Bacteria;Firmicutes;Clostridia;Clostridiales;Eubacteriaceae;Alkalibaculum	3.73291	0.122739	96.6374
RDP training set 14	Bacteria;Firmicutes;Clostridia;Clostridiales;Eubacteriaceae;Anaerofustis	0.147483	0.00995984	82.4561
RDP training set 14	Bacteria;Firmicutes;Clostridia;Clostridiales;Eubacteriaceae;Eubacterium	0.595605	0.0165528	99.8538
RDP training set 14	Bacteria;Firmicutes;Clostridia;Clostridiales;Eubacteriaceae;Garciella	0.0923382	0.00772128	75.731
RDP training set 14	Bacteria;Firmicutes;Clostridia;Clostridiales;Eubacteriaceae;Pseudoramibacter	0.00405106	0.0009886	7.16374
RDP training set 14	Bacteria;Firmicutes;Clostridia;Clostridiales;Gracilibacteraceae;Gracilibacter	0.00762845	0.000701316	25.4386
RDP training set 14	Bacteria;Firmicutes;Clostridia;Clostridiales;Gracilibacteraceae;Lutispora	0.00862972	0.000755352	28.2164
RDP training set 14	Bacteria;Firmicutes;Clostridia;Clostridiales;Heliobacteriaceae;Heliobacillus	0.00077476	0.000272356	2.92398
RDP training set 14	Bacteria;Firmicutes;Clostridia;Clostridiales;Heliobacteriaceae;Heliobacterium	0.00243849	0.000324361	12.1345
RDP training set 14	Bacteria;Firmicutes;Clostridia;Clostridiales;Heliobacteriaceae;Heliorestis	5.88385e-05	4.00822e-05	0.438596
RDP training set 14	Bacteria;Firmicutes;Clostridia;Clostridiales;Incertae_Sedis_III;Caldanaerovirga	0.0228583	0.00950501	10.9649
RDP training set 14	Bacteria;Firmicutes;Clostridia;Clostridiales;Incertae_Sedis_III;Fervidicola	0.0031218	0.000838194	5.11696
RDP training set 14	Bacteria;Firmicutes;Clostridia;Clostridiales;Incertae_Sedis_IV;Caldicoprobacter	0.000204147	9.79766e-05	0.877193
RDP training set 14	Bacteria;Firmicutes;Clostridia;Clostridiales;Incertae_Sedis_XI;Anaerosphaera	0.000121374	7.29758e-05	0.438596
RDP training set 14	Bacteria;Firmicutes;Clostridia;Clostridiales;Incertae_Sedis_XI;Clostridium_XII	0.0352171	0.0241375	30.2632
RDP training set 14	Bacteria;Firmicutes;Clostridia;Clostridiales;Incertae_Sedis_XI;Dethiosulfatibacter	0.00321225	0.000435002	13.0117
RDP training set 14	Bacteria;Firmicutes;Clostridia;Clostridiales;Incertae_Sedis_XI;Murdochiella	0.097679	0.00494496	77.7778
RDP training set 14	Bacteria;Firmicutes;Clostridia;Clostridiales;Lachnospiraceae;	2.26863	0.0508653	99.8538
RDP training set 14	Bacteria;Firmicutes;Clostridia;Clostridiales;Lachnospiraceae;Acetitomaculum	0.00843104	0.000842162	23.538
RDP training set 14	Bacteria;Firmicutes;Clostridia;Clostridiales;Lachnospiraceae;Anaerostipes	0.0416906	0.00284057	60.3801
RDP training set 14	Bacteria;Firmicutes;Clostridia;Clostridiales;Lachnospiraceae;Blautia	0.578543	0.0178971	98.538
RDP training set 14	Bacteria;Firmicutes;Clostridia;Clostridiales;Lachnospiraceae;Butyrivibrio	2.31408	0.0658616	99.8538
RDP training set 14	Bacteria;Firmicutes;Clostridia;Clostridiales;Lachnospiraceae;Catonella	0.030888	0.00226199	55.848
RDP training set 14	Bacteria;Firmicutes;Clostridia;Clostridiales;Lachnospiraceae;Cellulosilyticum	0.00495929	0.00129414	15.6433
RDP training set 14	Bacteria;Firmicutes;Clostridia;Clostridiales;Lachnospiraceae;Clostridium_XlVa	5.53353	0.0981342	100
RDP training set 14	Bacteria;Firmicutes;Clostridia;Clostridiales;Lachnospiraceae;Clostridium_XlVb	0.0537798	0.00427785	62.5731
RDP training set 14	Bacteria;Firmicutes;Clostridia;Clostridiales;Lachnospiraceae;Coprococcus	1.60038	0.0371075	100
RDP training set 14	Bacteria;Firmicutes;Clostridia;Clostridiales;Lachnospiraceae;Dorea	0.0240998	0.00222621	48.6842
RDP training set 14	Bacteria;Firmicutes;Clostridia;Clostridiales;Lachnospiraceae;Hespellia	0.427789	0.0325521	84.5029
RDP training set 14	Bacteria;Firmicutes;Clostridia;Clostridiales;Lachnospiraceae;Howardella	0.012207	0.000983697	36.9883
RDP training set 14	Bacteria;Firmicutes;Clostridia;Clostridiales;Lachnospiraceae;Johnsonella	0.000152168	0.000112508	0.584795
RDP training set 14	Bacteria;Firmicutes;Clostridia;Clostridiales;Lachnospiraceae;Lachnoanaerobaculum	0.0276701	0.00630942	45.9064
RDP training set 14	Bacteria;Firmicutes;Clostridia;Clostridiales;Lachnospiraceae;Lachnobacterium	0.125316	0.0127372	83.9181
RDP training set 14	Bacteria;Firmicutes;Clostridia;Clostridiales;Lachnospiraceae;Lachnospira	0.486356	0.0250475	95.9064
RDP training set 14	Bacteria;Firmicutes;Clostridia;Clostridiales;Lachnospiraceae;Lactonifactor	0.0182208	0.00121252	44.2982
RDP training set 14	Bacteria;Firmicutes;Clostridia;Clostridiales;Lachnospiraceae;Marvinbryantia	0.240549	0.0927799	87.1345
RDP training set 14	Bacteria;Firmicutes;Clostridia;Clostridiales;Lachnospiraceae;Moryella	0.0598388	0.00300025	71.345
RDP training set 14	Bacteria;Firmicutes;Clostridia;Clostridiales;Lachnospiraceae;Oribacterium	0.16605	0.0148675	78.655
RDP training set 14	Bacteria;Firmicutes;Clostridia;Clostridiales;Lachnospiraceae;Parasporobacterium	0.0482603	0.00253367	65.9357
RDP training set 14	Bacteria;Firmicutes;Clostridia;Clostridiales;Lachnospiraceae;Pseudobutyrivibrio	1.68756	0.0589666	98.3918
RDP training set 14	Bacteria;Firmicutes;Clostridia;Clostridiales;Lachnospiraceae;Robinsoniella	0.0811297	0.00455338	76.462
RDP training set 14	Bacteria;Firmicutes;Clostridia;Clostridiales;Lachnospiraceae;Roseburia	1.25416	0.0332127	99.5614
RDP training set 14	Bacteria;Firmicutes;Clostridia;Clostridiales;Lachnospiraceae;Ruminococcus2	0.218722	0.00643996	93.7135
RDP training set 14	Bacteria;Firmicutes;Clostridia;Clostridiales;Lachnospiraceae;Shuttleworthia	0.0094508	0.000795226	31.2865
RDP training set 14	Bacteria;Firmicutes;Clostridia;Clostridiales;Lachnospiraceae;Sporobacterium	0.0105473	0.000818508	34.0643
RDP training set 14	Bacteria;Firmicutes;Clostridia;Clostridiales;Lachnospiraceae;Syntrophococcus	0.580142	0.020347	98.538
RDP training set 14	Bacteria;Firmicutes;Clostridia;Clostridiales;Natranaerovirga;	0.0179255	0.00110383	45.9064
RDP training set 14	Bacteria;Firmicutes;Clostridia;Clostridiales;Peptococcaceae_1;Dehalobacter	9.67563e-05	9.67563e-05	0.146199
RDP training set 14	Bacteria;Firmicutes;Clostridia;Clostridiales;Peptococcaceae_1;Desulfitibacter	0.000457514	0.000228666	1.90058
RDP training set 14	Bacteria;Firmicutes;Clostridia;Clostridiales;Peptococcaceae_1;Desulfitobacterium	0.000347864	0.000104806	2.19298
RDP training set 14	Bacteria;Firmicutes;Clostridia;Clostridiales;Peptococcaceae_1;Desulfonispora	0.0111148	0.00118839	27.193
RDP training set 14	Bacteria;Firmicutes;Clostridia;Clostridiales;Peptococcaceae_1;Desulfosporosinus	0.00286095	0.000409139	12.2807
RDP training set 14	Bacteria;Firmicutes;Clostridia;Clostridiales;Peptococcaceae_1;Peptococcus	0.00111154	0.000233765	5.11696
RDP training set 14	Bacteria;Firmicutes;Clostridia;Clostridiales;Peptococcaceae_1;Thermincola	0.103639	0.00757633	77.193
RDP training set 14	Bacteria;Firmicutes;Clostridia;Clostridiales;Peptococcaceae_2;Cryptanaerobacter	0.000333782	0.00019474	1.02339
RDP training set 14	Bacteria;Firmicutes;Clostridia;Clostridiales;Peptococcaceae_2;Desulfotomaculum	0.155268	0.0103478	86.6959
RDP training set 14	Bacteria;Firmicutes;Clostridia;Clostridiales;Peptococcaceae_2;Desulfurispora	0.000389739	0.000154703	1.31579
RDP training set 14	Bacteria;Firmicutes;Clostridia;Clostridiales;Peptococcaceae_2;Pelotomaculum	0.00675986	0.000755746	23.538
RDP training set 14	Bacteria;Firmicutes;Clostridia;Clostridiales;Peptococcaceae_2;Sporotomaculum	0.00212981	0.000361188	7.45614
RDP training set 14	Bacteria;Firmicutes;Clostridia;Clostridiales;Peptococcaceae_I;Desulfitispora	0.00642848	0.00066754	23.3918
RDP training set 14	Bacteria;Firmicutes;Clostridia;Clostridiales;Peptostreptococcaceae;	0.000845563	0.000222291	2.77778
RDP training set 14	Bacteria;Firmicutes;Clostridia;Clostridiales;Peptostreptococcaceae;Acetoanaerobium	0.115637	0.0154995	77.3392
RDP training set 14	Bacteria;Firmicutes;Clostridia;Clostridiales;Peptostreptococcaceae;Clostridium_XI	1.03867	0.0691289	98.9766
RDP training set 14	Bacteria;Firmicutes;Clostridia;Clostridiales;Peptostreptococcaceae;Filifactor	0.00693316	0.00107526	18.7135
RDP training set 14	Bacteria;Firmicutes;Clostridia;Clostridiales;Peptostreptococcaceae;Peptostreptococcus	0.023763	0.00208717	49.7076
RDP training set 14	Bacteria;Firmicutes;Clostridia;Clostridiales;Peptostreptococcaceae;Proteocatella	0.0074859	0.000784466	22.3684
RDP training set 14	Bacteria;Firmicutes;Clostridia;Clostridiales;Peptostreptococcaceae;Sporacetigenium	0.000709267	0.000206821	3.80117
RDP training set 14	Bacteria;Firmicutes;Clostridia;Clostridiales;Peptostreptococcaceae;Tepidibacter	0.0328093	0.00292891	58.1871
RDP training set 14	Bacteria;Firmicutes;Clostridia;Clostridiales;Ruminococcaceae;Acetanaerobacterium	0.312774	0.0603946	91.6667
RDP training set 14	Bacteria;Firmicutes;Clostridia;Clostridiales;Ruminococcaceae;Acetivibrio	0.420334	0.0123376	96.345
RDP training set 14	Bacteria;Firmicutes;Clostridia;Clostridiales;Ruminococcaceae;Anaerofilum	0.0796432	0.00519402	65.7895
RDP training set 14	Bacteria;Firmicutes;Clostridia;Clostridiales;Ruminococcaceae;Anaerotruncus	0.346201	0.0199489	97.3684
RDP training set 14	Bacteria;Firmicutes;Clostridia;Clostridiales;Ruminococcaceae;Butyricicoccus	0.151406	0.00965102	86.1111
RDP training set 14	Bacteria;Firmicutes;Clostridia;Clostridiales;Ruminococcaceae;Cellulosibacter	0.0209236	0.00127641	50
RDP training set 14	Bacteria;Firmicutes;Clostridia;Clostridiales;Ruminococcaceae;Clostridium_III	2.79407	0.0747029	99.7076
RDP training set 14	Bacteria;Firmicutes;Clostridia;Clostridiales;Ruminococcaceae;Clostridium_IV	1.88187	0.0653436	100
RDP training set 14	Bacteria;Firmicutes;Clostridia;Clostridiales;Ruminococcaceae;Ethanoligenens	0.0556675	0.0055702	63.0117
RDP training set 14	Bacteria;Firmicutes;Clostridia;Clostridiales;Ruminococcaceae;Faecalibacterium	0.24357	0.00918116	93.7135
RDP training set 14	Bacteria;Firmicutes;Clostridia;Clostridiales;Ruminococcaceae;Fastidiosipila	0.000288606	0.000126567	1.31579
RDP training set 14	Bacteria;Firmicutes;Clostridia;Clostridiales;Ruminococcaceae;Flavonifractor	0.163263	0.0197516	89.9123
RDP training set 14	Bacteria;Firmicutes;Clostridia;Clostridiales;Ruminococcaceae;Gemmiger	0.0915763	0.00496806	80.4094
RDP training set 14	Bacteria;Firmicutes;Clostridia;Clostridiales;Ruminococcaceae;Hydrogenoanaerobacterium	0.258633	0.014874	90.6433
RDP training set 14	Bacteria;Firmicutes;Clostridia;Clostridiales;Ruminococcaceae;Oscillibacter	0.850352	0.0326388	98.8304
RDP training set 14	Bacteria;Firmicutes;Clostridia;Clostridiales;Ruminococcaceae;Papillibacter	1.0584	0.0301917	98.9766
RDP training set 14	Bacteria;Firmicutes;Clostridia;Clostridiales;Ruminococcaceae;Pseudoflavonifractor	0.552278	0.0241551	97.6608
RDP training set 14	Bacteria;Firmicutes;Clostridia;Clostridiales;Ruminococcaceae;Ruminococcus	3.55087	0.0909523	100
RDP training set 14	Bacteria;Firmicutes;Clostridia;Clostridiales;Ruminococcaceae;Saccharofermentans	3.08932	0.0711932	99.269
RDP training set 14	Bacteria;Firmicutes;Clostridia;Clostridiales;Ruminococcaceae;Sporobacter	0.348158	0.0180865	92.5439
RDP training set 14	Bacteria;Firmicutes;Clostridia;Clostridiales;Ruminococcaceae;Subdoligranulum	0.0431977	0.00637596	59.0643
RDP training set 14	Bacteria;Firmicutes;Clostridia;Clostridiales;Syntrophomonadaceae;Pelospora	0.000696022	0.000191009	3.21637
RDP training set 14	Bacteria;Firmicutes;Clostridia;Clostridiales;Syntrophomonadaceae;Syntrophomonas	0.0144282	0.000950979	43.8596
RDP training set 14	Bacteria;Firmicutes;Clostridia;Clostridiales;Syntrophomonadaceae;Thermohydrogenium	0.0019375	0.000383329	7.01754
RDP training set 14	Bacteria;Firmicutes;Clostridia;Clostridiales;Syntrophomonadaceae;Thermosyntropha	0.0147065	0.00114032	38.1579
RDP training set 14	Bacteria;Firmicutes;Clostridia;Halanaerobiales;Halanaerobiaceae;Halanaerobium	0.000175319	0.000103146	0.877193
RDP training set 14	Bacteria;Firmicutes;Clostridia;Halanaerobiales;Halanaerobiaceae;Halarsenatibacter	6.62583e-06	6.62583e-06	0.146199
RDP training set 14	Bacteria;Firmicutes;Clostridia;Halanaerobiales;Halanaerobiaceae;Halocella	0.000525656	0.000274672	1.02339
RDP training set 14	Bacteria;Firmicutes;Clostridia;Halanaerobiales;Halanaerobiaceae;Halothermothrix	0.000755974	0.000275901	2.77778
RDP training set 14	Bacteria;Firmicutes;Clostridia;Halanaerobiales;Halobacteroidaceae;Halobacteroides	0.000522362	0.000295825	1.16959
RDP training set 14	Bacteria;Firmicutes;Clostridia;Halanaerobiales;Halobacteroidaceae;Natroniella	3.60362e-05	3.60362e-05	0.146199
RDP training set 14	Bacteria;Firmicutes;Clostridia;Halanaerobiales;Halobacteroidaceae;Orenia	6.06508e-05	6.06508e-05	0.146199
RDP training set 14	Bacteria;Firmicutes;Clostridia;Natranaerobiales;Natranaerobiaceae;Dethiobacter	0.000213302	0.000119013	0.730994
RDP training set 14	Bacteria;Firmicutes;Clostridia;Natranaerobiales;Natranaerobiaceae;Natranaerobius	0.000147676	0.000147676	0.146199
RDP training set 14	Bacteria;Firmicutes;Clostridia;Natranaerobiales;Natranaerobiaceae;Natronovirga	2.43827e-05	2.43827e-05	0.146199
RDP training set 14	Bacteria;Firmicutes;Clostridia;Thermoanaerobacterales;Thermoanaerobacteraceae;Ammonifex	0	0	0
RDP training set 14	Bacteria;Firmicutes;Clostridia;Thermoanaerobacterales;Thermoanaerobacteraceae;Caldanaerobacter	0.00150949	0.000453791	3.50877
RDP training set 14	Bacteria;Firmicutes;Clostridia;Thermoanaerobacterales;Thermoanaerobacteraceae;Caldanaerobius	0.0739952	0.0142668	41.9591
RDP training set 14	Bacteria;Firmicutes;Clostridia;Thermoanaerobacterales;Thermoanaerobacteraceae;Caloribacterium	0.000461569	0.000113658	3.21637
RDP training set 14	Bacteria;Firmicutes;Clostridia;Thermoanaerobacterales;Thermoanaerobacteraceae;Carboxydothermus	2.04818e-05	2.04818e-05	0.146199
RDP training set 14	Bacteria;Firmicutes;Clostridia;Thermoanaerobacterales;Thermoanaerobacteraceae;Gelria	0.000487872	0.000162604	2.04678
RDP training set 14	Bacteria;Firmicutes;Clostridia;Thermoanaerobacterales;Thermoanaerobacteraceae;Moorella	0.00193514	0.000356666	8.77193
RDP training set 14	Bacteria;Firmicutes;Clostridia;Thermoanaerobacterales;Thermoanaerobacteraceae;Syntrophaceticus	2.21614e-05	2.21614e-05	0.146199
RDP training set 14	Bacteria;Firmicutes;Clostridia;Thermoanaerobacterales;Thermoanaerobacteraceae;Thermacetogenium	0.000170969	0.000103304	0.877193
RDP training set 14	Bacteria;Firmicutes;Clostridia;Thermoanaerobacterales;Thermoanaerobacteraceae;Thermanaeromonas	6.52673e-05	6.52673e-05	0.146199
RDP training set 14	Bacteria;Firmicutes;Clostridia;Thermoanaerobacterales;Thermoanaerobacteraceae;Thermoanaerobacter	0.00385568	0.00107971	4.82456
RDP training set 14	Bacteria;Firmicutes;Clostridia;Thermoanaerobacterales;Thermodesulfobiaceae;Coprothermobacter	6.56542e-06	6.56542e-06	0.146199
RDP training set 14	Bacteria;Firmicutes;Clostridia;Thermoanaerobacterales;Thermodesulfobiaceae;Thermodesulfobium	0.000212523	0.000178188	0.438596
RDP training set 14	Bacteria;Firmicutes;Erysipelotrichia;Erysipelotrichales;Erysipelotrichaceae;	0.161867	0.0101909	90.4971
RDP training set 14	Bacteria;Firmicutes;Erysipelotrichia;Erysipelotrichales;Erysipelotrichaceae;Allobaculum	0.000792614	0.000185698	4.38596
RDP training set 14	Bacteria;Firmicutes;Erysipelotrichia;Erysipelotrichales;Erysipelotrichaceae;Bulleidia	0.0540349	0.00447575	62.5731
RDP training set 14	Bacteria;Firmicutes;Erysipelotrichia;Erysipelotrichales;Erysipelotrichaceae;Catenibacterium	0.0142263	0.00387336	7.01754
RDP training set 14	Bacteria;Firmicutes;Erysipelotrichia;Erysipelotrichales;Erysipelotrichaceae;Clostridium_XVIII	0.104195	0.00477435	85.6725
RDP training set 14	Bacteria;Firmicutes;Erysipelotrichia;Erysipelotrichales;Erysipelotrichaceae;Coprobacillus	1.93385e-05	1.93385e-05	0.146199
RDP training set 14	Bacteria;Firmicutes;Erysipelotrichia;Erysipelotrichales;Erysipelotrichaceae;Eggerthia	4.34777e-05	3.88605e-05	0.292398
RDP training set 14	Bacteria;Firmicutes;Erysipelotrichia;Erysipelotrichales;Erysipelotrichaceae;Erysipelothrix	0.16022	0.0247253	90.0585
RDP training set 14	Bacteria;Firmicutes;Erysipelotrichia;Erysipelotrichales;Erysipelotrichaceae;Holdemania	0.00884986	0.00107537	27.4854
RDP training set 14	Bacteria;Firmicutes;Erysipelotrichia;Erysipelotrichales;Erysipelotrichaceae;Kandleria	0.12897	0.0281041	52.0468
RDP training set 14	Bacteria;Firmicutes;Erysipelotrichia;Erysipelotrichales;Erysipelotrichaceae;Sharpea	0.10028	0.0205556	39.6199
RDP training set 14	Bacteria;Firmicutes;Erysipelotrichia;Erysipelotrichales;Erysipelotrichaceae;Solobacterium	0.0954549	0.00510356	79.6784
RDP training set 14	Bacteria;Firmicutes;Erysipelotrichia;Erysipelotrichales;Erysipelotrichaceae;Turicibacter	0.150678	0.0269896	80.5556
RDP training set 14	Bacteria;Firmicutes;Negativicutes;Selenomonadales;Acidaminococcaceae;Acidaminococcus	0.02661	0.0044243	20.7602
RDP training set 14	Bacteria;Firmicutes;Negativicutes;Selenomonadales;Acidaminococcaceae;Phascolarctobacterium	0.000136652	8.53637e-05	0.584795
RDP training set 14	Bacteria;Firmicutes;Negativicutes;Selenomonadales;Acidaminococcaceae;Succiniclasticum	0.845232	0.0299131	97.6608
RDP training set 14	Bacteria;Firmicutes;Negativicutes;Selenomonadales;Acidaminococcaceae;Succinispira	0.000608447	0.000154779	2.63158
RDP training set 14	Bacteria;Firmicutes;Negativicutes;Selenomonadales;Veillonellaceae;Acetonema	0.00116882	0.000265468	5.11696
RDP training set 14	Bacteria;Firmicutes;Negativicutes;Selenomonadales;Veillonellaceae;Allisonella	0.00273389	0.000422888	10.3801
RDP training set 14	Bacteria;Firmicutes;Negativicutes;Selenomonadales;Veillonellaceae;Anaeroarcus	0.000268527	0.000136631	1.31579
RDP training set 14	Bacteria;Firmicutes;Negativicutes;Selenomonadales;Veillonellaceae;Anaeroglobus	0.00676649	0.000660637	24.4152
RDP training set 14	Bacteria;Firmicutes;Negativicutes;Selenomonadales;Veillonellaceae;Anaeromusa	0.00216151	0.000517257	5.55556
RDP training set 14	Bacteria;Firmicutes;Negativicutes;Selenomonadales;Veillonellaceae;Anaerospora	0.000351697	0.000147559	1.02339
RDP training set 14	Bacteria;Firmicutes;Negativicutes;Selenomonadales;Veillonellaceae;Anaerovibrio	0.048821	0.00289199	61.2573
RDP training set 14	Bacteria;Firmicutes;Negativicutes;Selenomonadales;Veillonellaceae;Centipeda	0.0173534	0.00196942	37.4269
RDP training set 14	Bacteria;Firmicutes;Negativicutes;Selenomonadales;Veillonellaceae;Dendrosporobacter	0.000989239	0.000329321	2.92398
RDP training set 14	Bacteria;Firmicutes;Negativicutes;Selenomonadales;Veillonellaceae;Dialister	0.15217	0.0242062	45.3216
RDP training set 14	Bacteria;Firmicutes;Negativicutes;Selenomonadales;Veillonellaceae;Megamonas	0.00311832	0.000359621	14.0351
RDP training set 14	Bacteria;Firmicutes;Negativicutes;Selenomonadales;Veillonellaceae;Megasphaera	0.150353	0.0112723	82.4561
RDP training set 14	Bacteria;Firmicutes;Negativicutes;Selenomonadales;Veillonellaceae;Mitsuokella	0.125658	0.0228193	47.2222
RDP training set 14	Bacteria;Firmicutes;Negativicutes;Selenomonadales;Veillonellaceae;Negativicoccus	3.93886e-05	2.58147e-05	0.438596
RDP training set 14	Bacteria;Firmicutes;Negativicutes;Selenomonadales;Veillonellaceae;Pectinatus	0.00313907	0.0014587	3.80117
RDP training set 14	Bacteria;Firmicutes;Negativicutes;Selenomonadales;Veillonellaceae;Pelosinus	0.00310451	0.0005023	11.2573
RDP training set 14	Bacteria;Firmicutes;Negativicutes;Selenomonadales;Veillonellaceae;Propionispira	0.000120636	5.97158e-05	0.877193
RDP training set 14	Bacteria;Firmicutes;Negativicutes;Selenomonadales;Veillonellaceae;Propionispora	0.0017024	0.000568899	4.09357
RDP training set 14	Bacteria;Firmicutes;Negativicutes;Selenomonadales;Veillonellaceae;Psychrosinus	0.000473964	0.000369138	0.584795
RDP training set 14	Bacteria;Firmicutes;Negativicutes;Selenomonadales;Veillonellaceae;Schwartzia	0.101703	0.0115772	76.1696
RDP training set 14	Bacteria;Firmicutes;Negativicutes;Selenomonadales;Veillonellaceae;Selenomonas	1.18563	0.112259	93.8596
RDP training set 14	Bacteria;Firmicutes;Negativicutes;Selenomonadales;Veillonellaceae;Sporolituus	0.000116048	4.41542e-05	1.16959
RDP training set 14	Bacteria;Firmicutes;Negativicutes;Selenomonadales;Veillonellaceae;Sporomusa	0.030817	0.00730747	18.4211
RDP training set 14	Bacteria;Firmicutes;Negativicutes;Selenomonadales;Veillonellaceae;Veillonella	0.00288516	0.000402511	11.6959
RDP training set 14	Bacteria;Firmicutes;Negativicutes;Selenomonadales;Veillonellaceae;Zymophilus	0.00869167	0.00208561	8.91813
RDP training set 14	Bacteria;Firmicutes;Thermolithobacteria;Thermolithobacterales;Thermolithobacteraceae;Thermolithobacter	0.0106462	0.00127651	27.4854
RDP training set 14	Bacteria;Fusobacteria;Fusobacteriia;Fusobacteriales;Fusobacteriaceae;Fusobacterium	0.00330243	0.000967573	6.14035
RDP training set 14	Bacteria;Fusobacteria;Fusobacteriia;Fusobacteriales;Leptotrichiaceae;Leptotrichia	0.00147531	0.000818976	2.33918
RDP training set 14	Bacteria;Fusobacteria;Fusobacteriia;Fusobacteriales;Leptotrichiaceae;Sebaldella	0.00135051	0.00135051	0.146199
RDP training set 14	Bacteria;Fusobacteria;Fusobacteriia;Fusobacteriales;Leptotrichiaceae;Sneathia	5.6805e-05	4.47564e-05	0.292398
RDP training set 14	Bacteria;Fusobacteria;Fusobacteriia;Fusobacteriales;Leptotrichiaceae;Streptobacillus	6.05629e-06	6.05629e-06	0.146199
RDP training set 14	Bacteria;Gemmatimonadetes;Gemmatimonadetes;Gemmatimonadales;Gemmatimonadaceae;Gemmatimonas	0.000223867	9.30709e-05	1.16959
RDP training set 14	Bacteria;Hydrogenedentes;Candidatus_Hydrogenedens;;Other;Other	0.000130535	0.000130535	0.146199
RDP training set 14	Bacteria;Ignavibacteriae;Ignavibacteria;Ignavibacteriales;Ignavibacteriaceae;Ignavibacterium	0.000115037	5.59053e-05	0.730994
RDP training set 14	Bacteria;Latescibacteria;;Other;Other;Other	0.000234322	9.45773e-05	1.31579
RDP training set 14	Bacteria;Lentisphaerae;Lentisphaeria;Lentisphaerales;Lentisphaeraceae;Lentisphaera	0.00346746	0.000817716	8.33333
RDP training set 14	Bacteria;Lentisphaerae;Lentisphaeria;Victivallales;Victivallaceae;Victivallis	0.246789	0.0178419	77.7778
RDP training set 14	Bacteria;Lentisphaerae;Oligosphaeria;Oligosphaerales;Oligosphaeraceae;Oligosphaera	0.0587554	0.00458635	59.2105
RDP training set 14	Bacteria;Marinimicrobia;;Other;Other;Other	0.000977536	0.000220417	4.09357
RDP training set 14	Bacteria;Microgenomates;;Other;Other;Other	0.00258363	0.000439349	9.64912
RDP training set 14	Bacteria;Nitrospinae;Nitrospinia;Nitrospinales;Nitrospinaceae;Nitrospina	4.75357e-05	2.8584e-05	0.438596
RDP training set 14	Bacteria;Nitrospirae;Nitrospira;Nitrospirales;Nitrospiraceae;Leptospirillum	9.77558e-05	8.5829e-05	0.292398
RDP training set 14	Bacteria;Nitrospirae;Nitrospira;Nitrospirales;Nitrospiraceae;Nitrospira	0.000122387	9.90832e-05	0.292398
RDP training set 14	Bacteria;Nitrospirae;Nitrospira;Nitrospirales;Nitrospiraceae;Thermodesulfovibrio	0.000808735	0.000460208	2.04678
RDP training set 14	Bacteria;Parcubacteria;;Other;Other;Other	0.00032672	0.000208214	0.730994
RDP training set 14	Bacteria;Planctomycetes;Planctomycetia;Candidatus_Brocadiales;Candidatus_Brocadiaceae;Candidatus_Kuenenia	0.0122795	0.00127232	26.0234
RDP training set 14	Bacteria;Planctomycetes;Planctomycetia;Candidatus_Brocadiales;Candidatus_Brocadiaceae;Candidatus_Scalindua	2.49316e-05	2.49316e-05	0.146199
RDP training set 14	Bacteria;Planctomycetes;Planctomycetia;Planctomycetales;Planctomycetaceae;Aquisphaera	0.0063104	0.000732718	20.7602
RDP training set 14	Bacteria;Planctomycetes;Planctomycetia;Planctomycetales;Planctomycetaceae;Blastopirellula	1.36634e-05	1.36634e-05	0.146199
RDP training set 14	Bacteria;Planctomycetes;Planctomycetia;Planctomycetales;Planctomycetaceae;Isosphaera	0.00226778	0.000363319	8.91813
RDP training set 14	Bacteria;Planctomycetes;Planctomycetia;Planctomycetales;Planctomycetaceae;Pirellula	0.0464148	0.00833814	36.1111
RDP training set 14	Bacteria;Planctomycetes;Planctomycetia;Planctomycetales;Planctomycetaceae;Planctomyces	0.00188454	0.000330969	7.16374
RDP training set 14	Bacteria;Planctomycetes;Planctomycetia;Planctomycetales;Planctomycetaceae;Rhodopirellula	0.000634839	0.000305081	1.31579
RDP training set 14	Bacteria;Planctomycetes;Planctomycetia;Planctomycetales;Planctomycetaceae;Schlesneria	0.0195782	0.00151761	42.8363
RDP training set 14	Bacteria;Planctomycetes;Planctomycetia;Planctomycetales;Planctomycetaceae;Singulisphaera	0.0127333	0.00119941	32.3099
RDP training set 14	Bacteria;Planctomycetes;Planctomycetia;Planctomycetales;Planctomycetaceae;Telmatocola	0.000555237	0.000174908	2.33918
RDP training set 14	Bacteria;Poribacteria;;Other;Other;Other	0.0060813	0.00119793	14.7661
RDP training set 14	Bacteria;Proteobacteria;Alphaproteobacteria;Alphaproteobacteria_incertae_sedis;Geminicoccus;	0.0131703	0.00461886	5.99415
RDP training set 14	Bacteria;Proteobacteria;Alphaproteobacteria;Caulobacterales;Caulobacteraceae;Asticcacaulis	0.000354149	0.000141618	1.31579
RDP training set 14	Bacteria;Proteobacteria;Alphaproteobacteria;Caulobacterales;Caulobacteraceae;Brevundimonas	0.375253	0.0260889	87.1345
RDP training set 14	Bacteria;Proteobacteria;Alphaproteobacteria;Caulobacterales;Caulobacteraceae;Caulobacter	0.00103605	0.000212459	4.53216
RDP training set 14	Bacteria;Proteobacteria;Alphaproteobacteria;Caulobacterales;Caulobacteraceae;Phenylobacterium	0.00141338	0.000278889	6.14035
RDP training set 14	Bacteria;Proteobacteria;Alphaproteobacteria;Caulobacterales;Hyphomonadaceae;Hellea	0.00539633	0.00109625	11.4035
RDP training set 14	Bacteria;Proteobacteria;Alphaproteobacteria;Caulobacterales;Hyphomonadaceae;Henriciella	0.000230775	0.000151716	0.584795
RDP training set 14	Bacteria;Proteobacteria;Alphaproteobacteria;Caulobacterales;Hyphomonadaceae;Hirschia	9.39295e-05	5.57222e-05	0.438596
RDP training set 14	Bacteria;Proteobacteria;Alphaproteobacteria;Caulobacterales;Hyphomonadaceae;Hyphomonas	0.000550044	0.000167228	2.33918
RDP training set 14	Bacteria;Proteobacteria;Alphaproteobacteria;Caulobacterales;Hyphomonadaceae;Litorimonas	0.00223037	0.00055503	5.55556
RDP training set 14	Bacteria;Proteobacteria;Alphaproteobacteria;Caulobacterales;Hyphomonadaceae;Maricaulis	0.014176	0.00346202	22.2222
RDP training set 14	Bacteria;Proteobacteria;Alphaproteobacteria;Caulobacterales;Hyphomonadaceae;Marinicauda	0.00117813	0.000351072	4.09357
RDP training set 14	Bacteria;Proteobacteria;Alphaproteobacteria;Caulobacterales;Hyphomonadaceae;Ponticaulis	9.41403e-05	4.36304e-05	0.877193
RDP training set 14	Bacteria;Proteobacteria;Alphaproteobacteria;Eilatimonas;;Other	0.0016336	0.000766934	2.77778
RDP training set 14	Bacteria;Proteobacteria;Alphaproteobacteria;Kiloniellales;Kiloniellaceae;Kiloniella	0.000322601	0.000129988	1.46199
RDP training set 14	Bacteria;Proteobacteria;Alphaproteobacteria;Kordiimonadales;Kordiimonadaceae;Kordiimonas	0.000287339	0.000131963	1.16959
RDP training set 14	Bacteria;Proteobacteria;Alphaproteobacteria;Magnetococcales;Magnetococcaceae;Magnetococcus	0.00679551	0.00118469	17.8363
RDP training set 14	Bacteria;Proteobacteria;Alphaproteobacteria;Parvularculales;Parvularculaceae;Parvularcula	0.0619214	0.0116714	55.2632
RDP training set 14	Bacteria;Proteobacteria;Alphaproteobacteria;Rhizobiales;Aurantimonadaceae;Aurantimonas	0.00135135	0.000276007	5.11696
RDP training set 14	Bacteria;Proteobacteria;Alphaproteobacteria;Rhizobiales;Aurantimonadaceae;Aureimonas	0.000842517	0.000288069	3.80117
RDP training set 14	Bacteria;Proteobacteria;Alphaproteobacteria;Rhizobiales;Bartonellaceae;Bartonella	0.00143892	0.000287556	7.01754
RDP training set 14	Bacteria;Proteobacteria;Alphaproteobacteria;Rhizobiales;Beijerinckiaceae;Beijerinckia	0.00290318	0.000507727	8.18713
RDP training set 14	Bacteria;Proteobacteria;Alphaproteobacteria;Rhizobiales;Beijerinckiaceae;Camelimonas	0.000387035	0.000109417	2.33918
RDP training set 14	Bacteria;Proteobacteria;Alphaproteobacteria;Rhizobiales;Beijerinckiaceae;Chelatococcus	0.000524967	0.000153064	2.77778
RDP training set 14	Bacteria;Proteobacteria;Alphaproteobacteria;Rhizobiales;Beijerinckiaceae;Methylocapsa	0.000997082	0.000389553	3.07018
RDP training set 14	Bacteria;Proteobacteria;Alphaproteobacteria;Rhizobiales;Beijerinckiaceae;Methylocella	0.00300059	0.000529692	10.0877
RDP training set 14	Bacteria;Proteobacteria;Alphaproteobacteria;Rhizobiales;Beijerinckiaceae;Methylorosula	0.000253349	0.000128132	0.730994
RDP training set 14	Bacteria;Proteobacteria;Alphaproteobacteria;Rhizobiales;Beijerinckiaceae;Methylovirgula	7.75533e-05	5.10616e-05	0.438596
RDP training set 14	Bacteria;Proteobacteria;Alphaproteobacteria;Rhizobiales;Bradyrhizobiaceae;Afipia	0.000803801	0.000244279	3.36257
RDP training set 14	Bacteria;Proteobacteria;Alphaproteobacteria;Rhizobiales;Bradyrhizobiaceae;Balneimonas	0.000199637	6.87175e-05	1.75439
RDP training set 14	Bacteria;Proteobacteria;Alphaproteobacteria;Rhizobiales;Bradyrhizobiaceae;Blastobacter	0.000135585	6.99462e-05	0.730994
RDP training set 14	Bacteria;Proteobacteria;Alphaproteobacteria;Rhizobiales;Bradyrhizobiaceae;Bosea	0.00269952	0.000447422	9.79532
RDP training set 14	Bacteria;Proteobacteria;Alphaproteobacteria;Rhizobiales;Bradyrhizobiaceae;Bradyrhizobium	0.00461182	0.000982404	13.8889
RDP training set 14	Bacteria;Proteobacteria;Alphaproteobacteria;Rhizobiales;Bradyrhizobiaceae;Nitrobacter	0.000242173	9.72199e-05	1.16959
RDP training set 14	Bacteria;Proteobacteria;Alphaproteobacteria;Rhizobiales;Bradyrhizobiaceae;Oligotropha	2.63089e-05	2.63089e-05	0.146199
RDP training set 14	Bacteria;Proteobacteria;Alphaproteobacteria;Rhizobiales;Bradyrhizobiaceae;Rhodoblastus	0.00259984	0.000368178	11.2573
RDP training set 14	Bacteria;Proteobacteria;Alphaproteobacteria;Rhizobiales;Bradyrhizobiaceae;Rhodopseudomonas	0.0215272	0.00481784	30.117
RDP training set 14	Bacteria;Proteobacteria;Alphaproteobacteria;Rhizobiales;Bradyrhizobiaceae;Salinarimonas	0.00115577	0.000424533	3.36257
RDP training set 14	Bacteria;Proteobacteria;Alphaproteobacteria;Rhizobiales;Bradyrhizobiaceae;Tardiphaga	0.00222549	0.000528386	8.91813
RDP training set 14	Bacteria;Proteobacteria;Alphaproteobacteria;Rhizobiales;Brucellaceae;Brucella	0.000973022	0.000536173	0.730994
RDP training set 14	Bacteria;Proteobacteria;Alphaproteobacteria;Rhizobiales;Brucellaceae;Daeguia	0.00020427	9.06897e-05	1.02339
RDP training set 14	Bacteria;Proteobacteria;Alphaproteobacteria;Rhizobiales;Brucellaceae;Mycoplana	0.000207765	9.92456e-05	0.877193
RDP training set 14	Bacteria;Proteobacteria;Alphaproteobacteria;Rhizobiales;Brucellaceae;Ochrobactrum	0.000904495	0.000183977	5.55556
RDP training set 14	Bacteria;Proteobacteria;Alphaproteobacteria;Rhizobiales;Brucellaceae;Paenochrobactrum	8.75442e-06	8.75442e-06	0.146199
RDP training set 14	Bacteria;Proteobacteria;Alphaproteobacteria;Rhizobiales;Brucellaceae;Pseudochrobactrum	0.00011259	4.86086e-05	0.877193
RDP training set 14	Bacteria;Proteobacteria;Alphaproteobacteria;Rhizobiales;Cohaesibacteraceae;Cohaesibacter	0.0299307	0.0114361	29.9708
RDP training set 14	Bacteria;Proteobacteria;Alphaproteobacteria;Rhizobiales;Hyphomicrobiaceae;Aquabacter	2.73819e-05	2.1903e-05	0.292398
RDP training set 14	Bacteria;Proteobacteria;Alphaproteobacteria;Rhizobiales;Hyphomicrobiaceae;Blastochloris	0.000568058	0.000162912	3.65497
RDP training set 14	Bacteria;Proteobacteria;Alphaproteobacteria;Rhizobiales;Hyphomicrobiaceae;Cucumibacter	0.000123696	0.000115592	0.292398
RDP training set 14	Bacteria;Proteobacteria;Alphaproteobacteria;Rhizobiales;Hyphomicrobiaceae;Devosia	0.0104951	0.00101662	28.9474
RDP training set 14	Bacteria;Proteobacteria;Alphaproteobacteria;Rhizobiales;Hyphomicrobiaceae;Filomicrobium	0.00075532	0.000570628	1.16959
RDP training set 14	Bacteria;Proteobacteria;Alphaproteobacteria;Rhizobiales;Hyphomicrobiaceae;Hyphomicrobium	0.0010231	0.00017575	6.43275
RDP training set 14	Bacteria;Proteobacteria;Alphaproteobacteria;Rhizobiales;Hyphomicrobiaceae;Maritalea	0.000141128	8.04895e-05	0.730994
RDP training set 14	Bacteria;Proteobacteria;Alphaproteobacteria;Rhizobiales;Hyphomicrobiaceae;Methylorhabdus	4.0974e-05	2.90403e-05	0.292398
RDP training set 14	Bacteria;Proteobacteria;Alphaproteobacteria;Rhizobiales;Hyphomicrobiaceae;Pedomicrobium	7.28599e-05	3.84009e-05	0.730994
RDP training set 14	Bacteria;Proteobacteria;Alphaproteobacteria;Rhizobiales;Hyphomicrobiaceae;Pelagibacterium	0.000199861	0.000140541	0.438596
RDP training set 14	Bacteria;Proteobacteria;Alphaproteobacteria;Rhizobiales;Hyphomicrobiaceae;Prosthecomicrobium	0.00624557	0.00363944	1.75439
RDP training set 14	Bacteria;Proteobacteria;Alphaproteobacteria;Rhizobiales;Hyphomicrobiaceae;Rhodomicrobium	1.55003e-05	1.55003e-05	0.146199
RDP training set 14	Bacteria;Proteobacteria;Alphaproteobacteria;Rhizobiales;Hyphomicrobiaceae;Rhodoplanes	0.00757334	0.00109515	19.5906
RDP training set 14	Bacteria;Proteobacteria;Alphaproteobacteria;Rhizobiales;Hyphomicrobiaceae;Zhangella	0.00361258	0.000615343	10.3801
RDP training set 14	Bacteria;Proteobacteria;Alphaproteobacteria;Rhizobiales;Methylobacteriaceae;Meganema	1.70427e-05	1.03681e-05	0.438596
RDP training set 14	Bacteria;Proteobacteria;Alphaproteobacteria;Rhizobiales;Methylobacteriaceae;Methylobacterium	0.0156289	0.00314229	29.9708
RDP training set 14	Bacteria;Proteobacteria;Alphaproteobacteria;Rhizobiales;Methylobacteriaceae;Microvirga	0.00158916	0.000350637	5.99415
RDP training set 14	Bacteria;Proteobacteria;Alphaproteobacteria;Rhizobiales;Methylocystaceae;Albibacter	3.33141e-05	2.79237e-05	0.292398
RDP training set 14	Bacteria;Proteobacteria;Alphaproteobacteria;Rhizobiales;Methylocystaceae;Hansschlegelia	0.000155455	7.7714e-05	0.877193
RDP training set 14	Bacteria;Proteobacteria;Alphaproteobacteria;Rhizobiales;Methylocystaceae;Methylocystis	0.000902509	0.000229087	3.65497
RDP training set 14	Bacteria;Proteobacteria;Alphaproteobacteria;Rhizobiales;Methylocystaceae;Methylopila	0.000276485	0.000110268	1.46199
RDP training set 14	Bacteria;Proteobacteria;Alphaproteobacteria;Rhizobiales;Methylocystaceae;Methylosinus	0.000338524	0.00017105	1.02339
RDP training set 14	Bacteria;Proteobacteria;Alphaproteobacteria;Rhizobiales;Methylocystaceae;Pleomorphomonas	0.00648866	0.00084619	16.9591
RDP training set 14	Bacteria;Proteobacteria;Alphaproteobacteria;Rhizobiales;Methylocystaceae;Terasakiella	0.00340528	0.000717839	8.18713
RDP training set 14	Bacteria;Proteobacteria;Alphaproteobacteria;Rhizobiales;Phyllobacteriaceae;Aminobacter	0.000595282	0.000248441	1.60819
RDP training set 14	Bacteria;Proteobacteria;Alphaproteobacteria;Rhizobiales;Phyllobacteriaceae;Aquamicrobium	0.00111228	0.000623917	1.60819
RDP training set 14	Bacteria;Proteobacteria;Alphaproteobacteria;Rhizobiales;Phyllobacteriaceae;Chelativorans	4.57586e-05	4.57586e-05	0.146199
RDP training set 14	Bacteria;Proteobacteria;Alphaproteobacteria;Rhizobiales;Phyllobacteriaceae;Hoeflea	0.000515028	0.000140438	2.92398
RDP training set 14	Bacteria;Proteobacteria;Alphaproteobacteria;Rhizobiales;Phyllobacteriaceae;Mesorhizobium	0.014634	0.00151001	30.7018
RDP training set 14	Bacteria;Proteobacteria;Alphaproteobacteria;Rhizobiales;Phyllobacteriaceae;Nitratireductor	0.000471361	0.000136748	2.48538
RDP training set 14	Bacteria;Proteobacteria;Alphaproteobacteria;Rhizobiales;Phyllobacteriaceae;Phyllobacterium	0.00126185	0.000249213	5.99415
RDP training set 14	Bacteria;Proteobacteria;Alphaproteobacteria;Rhizobiales;Phyllobacteriaceae;Thermovum	0.000568644	0.000141131	3.50877
RDP training set 14	Bacteria;Proteobacteria;Alphaproteobacteria;Rhizobiales;Rhizobiaceae;Ensifer	0.000878411	0.000234245	3.21637
RDP training set 14	Bacteria;Proteobacteria;Alphaproteobacteria;Rhizobiales;Rhizobiaceae;Kaistia	0.000361526	0.000128949	1.60819
RDP training set 14	Bacteria;Proteobacteria;Alphaproteobacteria;Rhizobiales;Rhizobiaceae;Rhizobium	0.0115643	0.00129023	27.6316
RDP training set 14	Bacteria;Proteobacteria;Alphaproteobacteria;Rhizobiales;Rhizobiales_incertae_sedis;Amorphus	0.0199637	0.00289013	30.4094
RDP training set 14	Bacteria;Proteobacteria;Alphaproteobacteria;Rhizobiales;Rhizobiales_incertae_sedis;Bauldia	0.000237001	0.000103493	1.02339
RDP training set 14	Bacteria;Proteobacteria;Alphaproteobacteria;Rhizobiales;Rhizobiales_incertae_sedis;Vasilyevaea	0.000702607	0.000191438	3.50877
RDP training set 14	Bacteria;Proteobacteria;Alphaproteobacteria;Rhizobiales;Rhodobiaceae;Afifella	1.67707e-05	1.27877e-05	0.292398
RDP training set 14	Bacteria;Proteobacteria;Alphaproteobacteria;Rhizobiales;Rhodobiaceae;Anderseniella	1.40346e-05	1.40346e-05	0.146199
RDP training set 14	Bacteria;Proteobacteria;Alphaproteobacteria;Rhizobiales;Rhodobiaceae;Lutibaculum	5.86461e-06	5.86461e-06	0.146199
RDP training set 14	Bacteria;Proteobacteria;Alphaproteobacteria;Rhizobiales;Rhodobiaceae;Parvibaculum	0.0188618	0.00177919	41.6667
RDP training set 14	Bacteria;Proteobacteria;Alphaproteobacteria;Rhizobiales;Rhodobiaceae;Rhodobium	0.00164638	0.000287514	7.45614
RDP training set 14	Bacteria;Proteobacteria;Alphaproteobacteria;Rhizobiales;Rhodobiaceae;Rhodoligotrophos	0.00013145	8.36691e-05	0.438596
RDP training set 14	Bacteria;Proteobacteria;Alphaproteobacteria;Rhizobiales;Rhodobiaceae;Tepidamorphus	0.000145491	9.37848e-05	0.730994
RDP training set 14	Bacteria;Proteobacteria;Alphaproteobacteria;Rhizobiales;Xanthobacteraceae;Ancylobacter	0.000106573	5.67571e-05	0.584795
RDP training set 14	Bacteria;Proteobacteria;Alphaproteobacteria;Rhizobiales;Xanthobacteraceae;Azorhizobium	1.96793e-05	1.39922e-05	0.292398
RDP training set 14	Bacteria;Proteobacteria;Alphaproteobacteria;Rhizobiales;Xanthobacteraceae;Labrys	0.000765324	0.000201846	3.07018
RDP training set 14	Bacteria;Proteobacteria;Alphaproteobacteria;Rhizobiales;Xanthobacteraceae;Starkeya	1.75974e-05	1.75974e-05	0.146199
RDP training set 14	Bacteria;Proteobacteria;Alphaproteobacteria;Rhizobiales;Xanthobacteraceae;Xanthobacter	0.000835616	0.000205149	3.65497
RDP training set 14	Bacteria;Proteobacteria;Alphaproteobacteria;Rhodobacterales;Rhodobacteraceae;Agaricicola	5.44348e-05	3.73295e-05	0.438596
RDP training set 14	Bacteria;Proteobacteria;Alphaproteobacteria;Rhodobacterales;Rhodobacteraceae;Ahrensia	7.24085e-05	6.31594e-05	0.292398
RDP training set 14	Bacteria;Proteobacteria;Alphaproteobacteria;Rhodobacterales;Rhodobacteraceae;Albidovulum	4.93563e-05	3.50316e-05	0.292398
RDP training set 14	Bacteria;Proteobacteria;Alphaproteobacteria;Rhodobacterales;Rhodobacteraceae;Albimonas	0.000105788	0.000105788	0.146199
RDP training set 14	Bacteria;Proteobacteria;Alphaproteobacteria;Rhodobacterales;Rhodobacteraceae;Amaricoccus	0.00131162	0.000408435	3.07018
RDP training set 14	Bacteria;Proteobacteria;Alphaproteobacteria;Rhodobacterales;Rhodobacteraceae;Gemmobacter	0.000195986	8.05534e-05	1.02339
RDP training set 14	Bacteria;Proteobacteria;Alphaproteobacteria;Rhodobacterales;Rhodobacteraceae;Haematobacter	7.02674e-05	5.45863e-05	0.292398
RDP training set 14	Bacteria;Proteobacteria;Alphaproteobacteria;Rhodobacterales;Rhodobacteraceae;Jannaschia	0.001022	0.00021009	5.11696
RDP training set 14	Bacteria;Proteobacteria;Alphaproteobacteria;Rhodobacterales;Rhodobacteraceae;Ketogulonicigenium	0	0	0
RDP training set 14	Bacteria;Proteobacteria;Alphaproteobacteria;Rhodobacterales;Rhodobacteraceae;Labrenzia	0.00929989	0.00095249	24.8538
RDP training set 14	Bacteria;Proteobacteria;Alphaproteobacteria;Rhodobacterales;Rhodobacteraceae;Loktanella	6.56542e-06	6.56542e-06	0.146199
RDP training set 14	Bacteria;Proteobacteria;Alphaproteobacteria;Rhodobacterales;Rhodobacteraceae;Nesiotobacter	0.000158269	7.85828e-05	0.730994
RDP training set 14	Bacteria;Proteobacteria;Alphaproteobacteria;Rhodobacterales;Rhodobacteraceae;Oceanicola	4.23274e-05	4.23274e-05	0.146199
RDP training set 14	Bacteria;Proteobacteria;Alphaproteobacteria;Rhodobacterales;Rhodobacteraceae;Pannonibacter	0.000840805	0.000428219	1.60819
RDP training set 14	Bacteria;Proteobacteria;Alphaproteobacteria;Rhodobacterales;Rhodobacteraceae;Paracoccus	0.00232508	0.000443571	7.74854
RDP training set 14	Bacteria;Proteobacteria;Alphaproteobacteria;Rhodobacterales;Rhodobacteraceae;Pseudorhodobacter	6.23715e-05	6.23715e-05	0.146199
RDP training set 14	Bacteria;Proteobacteria;Alphaproteobacteria;Rhodobacterales;Rhodobacteraceae;Rhodobaca	0	0	0
RDP training set 14	Bacteria;Proteobacteria;Alphaproteobacteria;Rhodobacterales;Rhodobacteraceae;Rhodobacter	0.000692184	0.00018883	3.21637
RDP training set 14	Bacteria;Proteobacteria;Alphaproteobacteria;Rhodobacterales;Rhodobacteraceae;Rhodovulum	0.00280154	0.00043534	10.6725
RDP training set 14	Bacteria;Proteobacteria;Alphaproteobacteria;Rhodobacterales;Rhodobacteraceae;Roseibaca	0	0	0
RDP training set 14	Bacteria;Proteobacteria;Alphaproteobacteria;Rhodobacterales;Rhodobacteraceae;Roseibium	2.23375e-05	2.23375e-05	0.146199
RDP training set 14	Bacteria;Proteobacteria;Alphaproteobacteria;Rhodobacterales;Rhodobacteraceae;Roseicyclus	7.62962e-06	7.62962e-06	0.146199
RDP training set 14	Bacteria;Proteobacteria;Alphaproteobacteria;Rhodobacterales;Rhodobacteraceae;Roseinatronobacter	0.000776025	0.000240907	2.63158
RDP training set 14	Bacteria;Proteobacteria;Alphaproteobacteria;Rhodobacterales;Rhodobacteraceae;Rubellimicrobium	0	0	0
RDP training set 14	Bacteria;Proteobacteria;Alphaproteobacteria;Rhodobacterales;Rhodobacteraceae;Silicibacter	4.5137e-05	4.5137e-05	0.146199
RDP training set 14	Bacteria;Proteobacteria;Alphaproteobacteria;Rhodobacterales;Rhodobacteraceae;Stappia	0.137767	0.0421026	61.4035
RDP training set 14	Bacteria;Proteobacteria;Alphaproteobacteria;Rhodobacterales;Rhodobacteraceae;Wenxinia	8.12577e-06	8.12577e-06	0.146199
RDP training set 14	Bacteria;Proteobacteria;Alphaproteobacteria;Rhodospirillales;Acetobacteraceae;Acetobacter	0.0086883	0.00143169	15.0585
RDP training set 14	Bacteria;Proteobacteria;Alphaproteobacteria;Rhodospirillales;Acetobacteraceae;Acidicaldus	0.000161737	7.76321e-05	0.877193
RDP training set 14	Bacteria;Proteobacteria;Alphaproteobacteria;Rhodospirillales;Acetobacteraceae;Acidiphilium	0.0050329	0.000891767	14.9123
RDP training set 14	Bacteria;Proteobacteria;Alphaproteobacteria;Rhodospirillales;Acetobacteraceae;Acidisoma	7.95453e-05	5.22764e-05	0.438596
RDP training set 14	Bacteria;Proteobacteria;Alphaproteobacteria;Rhodospirillales;Acetobacteraceae;Acidisphaera	0.000671239	0.000192593	2.33918
RDP training set 14	Bacteria;Proteobacteria;Alphaproteobacteria;Rhodospirillales;Acetobacteraceae;Acidocella	0.00186397	0.000600582	5.70175
RDP training set 14	Bacteria;Proteobacteria;Alphaproteobacteria;Rhodospirillales;Acetobacteraceae;Acidomonas	0.000308658	0.000129492	1.46199
RDP training set 14	Bacteria;Proteobacteria;Alphaproteobacteria;Rhodospirillales;Acetobacteraceae;Ameyamaea	1.25417e-05	1.25417e-05	0.146199
RDP training set 14	Bacteria;Proteobacteria;Alphaproteobacteria;Rhodospirillales;Acetobacteraceae;Asaia	2.00108e-05	2.00108e-05	0.146199
RDP training set 14	Bacteria;Proteobacteria;Alphaproteobacteria;Rhodospirillales;Acetobacteraceae;Belnapia	0.000138431	7.2537e-05	0.730994
RDP training set 14	Bacteria;Proteobacteria;Alphaproteobacteria;Rhodospirillales;Acetobacteraceae;Craurococcus	0.00853089	0.000991667	27.0468
RDP training set 14	Bacteria;Proteobacteria;Alphaproteobacteria;Rhodospirillales;Acetobacteraceae;Endobacter	0.000330856	0.000119852	1.75439
RDP training set 14	Bacteria;Proteobacteria;Alphaproteobacteria;Rhodospirillales;Acetobacteraceae;Gluconacetobacter	0.00380207	0.000647143	10.6725
RDP training set 14	Bacteria;Proteobacteria;Alphaproteobacteria;Rhodospirillales;Acetobacteraceae;Gluconobacter	0.000118145	4.62869e-05	1.02339
RDP training set 14	Bacteria;Proteobacteria;Alphaproteobacteria;Rhodospirillales;Acetobacteraceae;Granulibacter	0.000472481	0.000160542	2.04678
RDP training set 14	Bacteria;Proteobacteria;Alphaproteobacteria;Rhodospirillales;Acetobacteraceae;Humitalea	0.000403163	0.00015861	1.60819
RDP training set 14	Bacteria;Proteobacteria;Alphaproteobacteria;Rhodospirillales;Acetobacteraceae;Komagataeibacter	1.71053e-05	1.71053e-05	0.146199
RDP training set 14	Bacteria;Proteobacteria;Alphaproteobacteria;Rhodospirillales;Acetobacteraceae;Kozakia	0.000485812	0.000172374	1.90058
RDP training set 14	Bacteria;Proteobacteria;Alphaproteobacteria;Rhodospirillales;Acetobacteraceae;Neoasaia	3.87193e-05	3.12053e-05	0.292398
RDP training set 14	Bacteria;Proteobacteria;Alphaproteobacteria;Rhodospirillales;Acetobacteraceae;Neokomagataea	0.000190423	0.000148645	0.438596
RDP training set 14	Bacteria;Proteobacteria;Alphaproteobacteria;Rhodospirillales;Acetobacteraceae;Paracraurococcus	4.33864e-05	3.0997e-05	0.292398
RDP training set 14	Bacteria;Proteobacteria;Alphaproteobacteria;Rhodospirillales;Acetobacteraceae;Rhodopila	0.000219137	0.000102823	1.16959
RDP training set 14	Bacteria;Proteobacteria;Alphaproteobacteria;Rhodospirillales;Acetobacteraceae;Roseococcus	0.000333896	0.000155894	1.31579
RDP training set 14	Bacteria;Proteobacteria;Alphaproteobacteria;Rhodospirillales;Acetobacteraceae;Roseomonas	0.00127188	0.000293029	4.97076
RDP training set 14	Bacteria;Proteobacteria;Alphaproteobacteria;Rhodospirillales;Acetobacteraceae;Saccharibacter	0.00015178	7.53876e-05	0.877193
RDP training set 14	Bacteria;Proteobacteria;Alphaproteobacteria;Rhodospirillales;Acetobacteraceae;Stella	0.000221063	0.000136146	0.438596
RDP training set 14	Bacteria;Proteobacteria;Alphaproteobacteria;Rhodospirillales;Acetobacteraceae;Tanticharoenia	0.000159651	0.000151339	0.292398
RDP training set 14	Bacteria;Proteobacteria;Alphaproteobacteria;Rhodospirillales;Elioraea;	0.00100204	0.000257776	4.67836
RDP training set 14	Bacteria;Proteobacteria;Alphaproteobacteria;Rhodospirillales;Rhodospirillaceae;Azospirillum	0.00255162	0.000361596	11.6959
RDP training set 14	Bacteria;Proteobacteria;Alphaproteobacteria;Rhodospirillales;Rhodospirillaceae;Caenispirillum	0.000573042	0.000253091	1.75439
RDP training set 14	Bacteria;Proteobacteria;Alphaproteobacteria;Rhodospirillales;Rhodospirillaceae;Constrictibacter	2.48257e-05	2.48257e-05	0.146199
RDP training set 14	Bacteria;Proteobacteria;Alphaproteobacteria;Rhodospirillales;Rhodospirillaceae;Dongia	0.046033	0.0064656	43.1287
RDP training set 14	Bacteria;Proteobacteria;Alphaproteobacteria;Rhodospirillales;Rhodospirillaceae;Fodinicurvata	0.000833642	0.000259675	2.63158
RDP training set 14	Bacteria;Proteobacteria;Alphaproteobacteria;Rhodospirillales;Rhodospirillaceae;Inquilinus	0.000442593	0.000166051	1.75439
RDP training set 14	Bacteria;Proteobacteria;Alphaproteobacteria;Rhodospirillales;Rhodospirillaceae;Insolitispirillum	0.000690935	0.000176874	3.36257
RDP training set 14	Bacteria;Proteobacteria;Alphaproteobacteria;Rhodospirillales;Rhodospirillaceae;Magnetospira	0.00201827	0.000385673	6.72515
RDP training set 14	Bacteria;Proteobacteria;Alphaproteobacteria;Rhodospirillales;Rhodospirillaceae;Magnetospirillum	0.00259486	0.000482374	7.60234
RDP training set 14	Bacteria;Proteobacteria;Alphaproteobacteria;Rhodospirillales;Rhodospirillaceae;Marispirillum	0.000967073	0.000217612	4.67836
RDP training set 14	Bacteria;Proteobacteria;Alphaproteobacteria;Rhodospirillales;Rhodospirillaceae;Nisaea	0.000327497	0.000184124	0.877193
RDP training set 14	Bacteria;Proteobacteria;Alphaproteobacteria;Rhodospirillales;Rhodospirillaceae;Novispirillum	0.000162235	0.000127998	0.438596
RDP training set 14	Bacteria;Proteobacteria;Alphaproteobacteria;Rhodospirillales;Rhodospirillaceae;Oceanibaculum	8.2349e-05	5.37258e-05	0.438596
RDP training set 14	Bacteria;Proteobacteria;Alphaproteobacteria;Rhodospirillales;Rhodospirillaceae;Pelagibius	0.000138006	6.7877e-05	1.02339
RDP training set 14	Bacteria;Proteobacteria;Alphaproteobacteria;Rhodospirillales;Rhodospirillaceae;Phaeospirillum	0.00201716	0.000295247	9.79532
RDP training set 14	Bacteria;Proteobacteria;Alphaproteobacteria;Rhodospirillales;Rhodospirillaceae;Phaeovibrio	0.00352194	0.000564267	11.9883
RDP training set 14	Bacteria;Proteobacteria;Alphaproteobacteria;Rhodospirillales;Rhodospirillaceae;Rhodocista	8.90871e-05	5.08579e-05	0.730994
RDP training set 14	Bacteria;Proteobacteria;Alphaproteobacteria;Rhodospirillales;Rhodospirillaceae;Rhodospirillum	0.0119913	0.00106084	30.2632
RDP training set 14	Bacteria;Proteobacteria;Alphaproteobacteria;Rhodospirillales;Rhodospirillaceae;Roseospira	8.31718e-05	4.99376e-05	0.584795
RDP training set 14	Bacteria;Proteobacteria;Alphaproteobacteria;Rhodospirillales;Rhodospirillaceae;Skermanella	0.000183213	7.03726e-05	1.46199
RDP training set 14	Bacteria;Proteobacteria;Alphaproteobacteria;Rhodospirillales;Rhodospirillaceae;Telmatospirillum	0.000515726	0.000177545	2.33918
RDP training set 14	Bacteria;Proteobacteria;Alphaproteobacteria;Rhodospirillales;Rhodospirillaceae;Thalassobaculum	0.000114694	5.37074e-05	0.877193
RDP training set 14	Bacteria;Proteobacteria;Alphaproteobacteria;Rhodospirillales;Rhodospirillaceae;Thalassospira	0.000987553	0.000214291	5.11696
RDP training set 14	Bacteria;Proteobacteria;Alphaproteobacteria;Rhodospirillales;Rhodospirillaceae;Tistrella	0.001189	0.000330181	4.82456
RDP training set 14	Bacteria;Proteobacteria;Alphaproteobacteria;Rickettsiales;Anaplasmataceae;Anaplasma	2.32566e-05	1.64369e-05	0.292398
RDP training set 14	Bacteria;Proteobacteria;Alphaproteobacteria;Rickettsiales;Anaplasmataceae;Ehrlichia	0.000118798	6.41444e-05	0.730994
RDP training set 14	Bacteria;Proteobacteria;Alphaproteobacteria;Rickettsiales;Anaplasmataceae;Neorickettsia	0.00113387	0.000276704	4.82456
RDP training set 14	Bacteria;Proteobacteria;Alphaproteobacteria;Rickettsiales;Rickettsiaceae;Rickettsia	2.44532e-05	1.72795e-05	0.292398
RDP training set 14	Bacteria;Proteobacteria;Alphaproteobacteria;SAR11;Candidatus_Pelagibacter;	3.94279e-05	3.94279e-05	0.146199
RDP training set 14	Bacteria;Proteobacteria;Alphaproteobacteria;Sneathiellales;Sneathiellaceae;Oceanibacterium	0.0102578	0.00468791	14.0351
RDP training set 14	Bacteria;Proteobacteria;Alphaproteobacteria;Sneathiellales;Sneathiellaceae;Sneathiella	0.00239198	0.000459059	8.18713
RDP training set 14	Bacteria;Proteobacteria;Alphaproteobacteria;Sphingomonadales;Erythrobacteraceae;Altererythrobacter	0.0256297	0.00744052	32.0175
RDP training set 14	Bacteria;Proteobacteria;Alphaproteobacteria;Sphingomonadales;Erythrobacteraceae;Croceicoccus	0.000316041	0.000110954	1.46199
RDP training set 14	Bacteria;Proteobacteria;Alphaproteobacteria;Sphingomonadales;Erythrobacteraceae;Erythrobacter	0.00932362	0.000868219	27.4854
RDP training set 14	Bacteria;Proteobacteria;Alphaproteobacteria;Sphingomonadales;Erythrobacteraceae;Porphyrobacter	0.000113458	7.03075e-05	0.438596
RDP training set 14	Bacteria;Proteobacteria;Alphaproteobacteria;Sphingomonadales;Sphingomonadaceae;Blastomonas	2.9048e-05	2.9048e-05	0.146199
RDP training set 14	Bacteria;Proteobacteria;Alphaproteobacteria;Sphingomonadales;Sphingomonadaceae;Novosphingobium	0.00670514	0.000959724	16.2281
RDP training set 14	Bacteria;Proteobacteria;Alphaproteobacteria;Sphingomonadales;Sphingomonadaceae;Sandaracinobacter	5.55922e-05	3.53129e-05	0.438596
RDP training set 14	Bacteria;Proteobacteria;Alphaproteobacteria;Sphingomonadales;Sphingomonadaceae;Sandarakinorhabdus	0.00667323	0.00112766	13.3041
RDP training set 14	Bacteria;Proteobacteria;Alphaproteobacteria;Sphingomonadales;Sphingomonadaceae;Sphingobium	0.00246775	0.000481984	8.04094
RDP training set 14	Bacteria;Proteobacteria;Alphaproteobacteria;Sphingomonadales;Sphingomonadaceae;Sphingomonas	0.0106027	0.00237748	21.345
RDP training set 14	Bacteria;Proteobacteria;Alphaproteobacteria;Sphingomonadales;Sphingomonadaceae;Sphingopyxis	0.000557067	0.000185817	2.48538
RDP training set 14	Bacteria;Proteobacteria;Alphaproteobacteria;Sphingomonadales;Sphingomonadaceae;Sphingorhabdus	0.000659757	0.000169275	3.21637
RDP training set 14	Bacteria;Proteobacteria;Alphaproteobacteria;Sphingomonadales;Sphingomonadaceae;Sphingosinicella	0.000144875	8.52604e-05	0.584795
RDP training set 14	Bacteria;Proteobacteria;Alphaproteobacteria;Sphingomonadales;Sphingomonadaceae;Stakelama	0.0173015	0.00895955	13.3041
RDP training set 14	Bacteria;Proteobacteria;Alphaproteobacteria;Sphingomonadales;Sphingomonadaceae;Zymomonas	0.0017034	0.00046446	5.40936
RDP training set 14	Bacteria;Proteobacteria;Betaproteobacteria;Burkholderiales;Alcaligenaceae;Achromobacter	0.000347967	0.00016174	1.60819
RDP training set 14	Bacteria;Proteobacteria;Betaproteobacteria;Burkholderiales;Alcaligenaceae;Advenella	0.000228966	0.00017838	0.292398
RDP training set 14	Bacteria;Proteobacteria;Betaproteobacteria;Burkholderiales;Alcaligenaceae;Alcaligenes	6.56542e-06	6.56542e-06	0.146199
RDP training set 14	Bacteria;Proteobacteria;Betaproteobacteria;Burkholderiales;Alcaligenaceae;Azohydromonas	0.00045918	0.000144604	2.19298
RDP training set 14	Bacteria;Proteobacteria;Betaproteobacteria;Burkholderiales;Alcaligenaceae;Bordetella	0.000266464	0.000122173	1.16959
RDP training set 14	Bacteria;Proteobacteria;Betaproteobacteria;Burkholderiales;Alcaligenaceae;Castellaniella	4.06999e-05	3.21257e-05	0.292398
RDP training set 14	Bacteria;Proteobacteria;Betaproteobacteria;Burkholderiales;Alcaligenaceae;Derxia	1.34944e-05	1.34944e-05	0.146199
RDP training set 14	Bacteria;Proteobacteria;Betaproteobacteria;Burkholderiales;Alcaligenaceae;Parapusillimonas	5.20489e-05	4.1832e-05	0.292398
RDP training set 14	Bacteria;Proteobacteria;Betaproteobacteria;Burkholderiales;Alcaligenaceae;Pusillimonas	1.39476e-05	1.39476e-05	0.146199
RDP training set 14	Bacteria;Proteobacteria;Betaproteobacteria;Burkholderiales;Burkholderiaceae;Burkholderia	0.00017858	8.67407e-05	1.16959
RDP training set 14	Bacteria;Proteobacteria;Betaproteobacteria;Burkholderiales;Burkholderiaceae;Chitinimonas	3.07137e-05	2.22594e-05	0.292398
RDP training set 14	Bacteria;Proteobacteria;Betaproteobacteria;Burkholderiales;Burkholderiaceae;Cupriavidus	0.00308139	0.00081154	10.3801
RDP training set 14	Bacteria;Proteobacteria;Betaproteobacteria;Burkholderiales;Burkholderiaceae;Limnobacter	2.20405e-05	1.70924e-05	0.292398
RDP training set 14	Bacteria;Proteobacteria;Betaproteobacteria;Burkholderiales;Burkholderiaceae;Pandoraea	7.41694e-05	6.75111e-05	0.292398
RDP training set 14	Bacteria;Proteobacteria;Betaproteobacteria;Burkholderiales;Burkholderiaceae;Paucimonas	1.87314e-05	1.87314e-05	0.146199
RDP training set 14	Bacteria;Proteobacteria;Betaproteobacteria;Burkholderiales;Burkholderiaceae;Polynucleobacter	0.000669203	0.000194824	3.07018
RDP training set 14	Bacteria;Proteobacteria;Betaproteobacteria;Burkholderiales;Burkholderiaceae;Ralstonia	0.00350478	0.000483372	13.4503
RDP training set 14	Bacteria;Proteobacteria;Betaproteobacteria;Burkholderiales;Burkholderiales_incertae_sedis;Aquincola	0.000121174	8.05806e-05	0.438596
RDP training set 14	Bacteria;Proteobacteria;Betaproteobacteria;Burkholderiales;Burkholderiales_incertae_sedis;Inhella	0.00366215	0.000539358	13.8889
RDP training set 14	Bacteria;Proteobacteria;Betaproteobacteria;Burkholderiales;Burkholderiales_incertae_sedis;Leptothrix	4.0099e-05	2.84246e-05	0.292398
RDP training set 14	Bacteria;Proteobacteria;Betaproteobacteria;Burkholderiales;Burkholderiales_incertae_sedis;Methylibium	2.55815e-05	2.12298e-05	0.292398
RDP training set 14	Bacteria;Proteobacteria;Betaproteobacteria;Burkholderiales;Burkholderiales_incertae_sedis;Paucibacter	0.000132292	6.69807e-05	1.02339
RDP training set 14	Bacteria;Proteobacteria;Betaproteobacteria;Burkholderiales;Burkholderiales_incertae_sedis;Piscinibacter	3.14196e-05	2.22303e-05	0.292398
RDP training set 14	Bacteria;Proteobacteria;Betaproteobacteria;Burkholderiales;Burkholderiales_incertae_sedis;Rivibacter	0.000101728	5.78404e-05	0.730994
RDP training set 14	Bacteria;Proteobacteria;Betaproteobacteria;Burkholderiales;Burkholderiales_incertae_sedis;Rubrivivax	0.000152358	8.25095e-05	0.877193
RDP training set 14	Bacteria;Proteobacteria;Betaproteobacteria;Burkholderiales;Burkholderiales_incertae_sedis;Sphaerotilus	2.08945e-05	2.08945e-05	0.146199
RDP training set 14	Bacteria;Proteobacteria;Betaproteobacteria;Burkholderiales;Burkholderiales_incertae_sedis;Tepidimonas	0.00015541	7.00609e-05	0.877193
RDP training set 14	Bacteria;Proteobacteria;Betaproteobacteria;Burkholderiales;Burkholderiales_incertae_sedis;Thiobacter	0.00782585	0.0017707	19.5906
RDP training set 14	Bacteria;Proteobacteria;Betaproteobacteria;Burkholderiales;Burkholderiales_incertae_sedis;Xylophilus	4.94544e-05	3.61125e-05	0.292398
RDP training set 14	Bacteria;Proteobacteria;Betaproteobacteria;Burkholderiales;Comamonadaceae;Acidovorax	0.000347745	0.000136811	1.60819
RDP training set 14	Bacteria;Proteobacteria;Betaproteobacteria;Burkholderiales;Comamonadaceae;Albidiferax	0.000111255	9.52707e-05	0.292398
RDP training set 14	Bacteria;Proteobacteria;Betaproteobacteria;Burkholderiales;Comamonadaceae;Brachymonas	0.000353747	0.000139431	1.31579
RDP training set 14	Bacteria;Proteobacteria;Betaproteobacteria;Burkholderiales;Comamonadaceae;Caenimonas	4.01094e-05	4.01094e-05	0.146199
RDP training set 14	Bacteria;Proteobacteria;Betaproteobacteria;Burkholderiales;Comamonadaceae;Caldimonas	0.000519669	0.000157468	2.77778
RDP training set 14	Bacteria;Proteobacteria;Betaproteobacteria;Burkholderiales;Comamonadaceae;Comamonas	0.0157175	0.00385328	28.5088
RDP training set 14	Bacteria;Proteobacteria;Betaproteobacteria;Burkholderiales;Comamonadaceae;Curvibacter	0.000196694	0.000109681	0.584795
RDP training set 14	Bacteria;Proteobacteria;Betaproteobacteria;Burkholderiales;Comamonadaceae;Delftia	0.000658192	0.000265522	1.75439
RDP training set 14	Bacteria;Proteobacteria;Betaproteobacteria;Burkholderiales;Comamonadaceae;Extensimonas	1.79473e-05	1.79473e-05	0.146199
RDP training set 14	Bacteria;Proteobacteria;Betaproteobacteria;Burkholderiales;Comamonadaceae;Giesbergeria	1.23656e-05	1.23656e-05	0.146199
RDP training set 14	Bacteria;Proteobacteria;Betaproteobacteria;Burkholderiales;Comamonadaceae;Hydrogenophaga	0.00024972	0.000154997	0.730994
RDP training set 14	Bacteria;Proteobacteria;Betaproteobacteria;Burkholderiales;Comamonadaceae;Hylemonella	2.16559e-05	2.16559e-05	0.146199
RDP training set 14	Bacteria;Proteobacteria;Betaproteobacteria;Burkholderiales;Comamonadaceae;Kinneretia	2.94281e-05	2.94281e-05	0.146199
RDP training set 14	Bacteria;Proteobacteria;Betaproteobacteria;Burkholderiales;Comamonadaceae;Lampropedia	0.000511948	0.000237444	1.02339
RDP training set 14	Bacteria;Proteobacteria;Betaproteobacteria;Burkholderiales;Comamonadaceae;Malikia	0.000182893	8.09028e-05	1.16959
RDP training set 14	Bacteria;Proteobacteria;Betaproteobacteria;Burkholderiales;Comamonadaceae;Ottowia	0.00260349	0.00114467	5.11696
RDP training set 14	Bacteria;Proteobacteria;Betaproteobacteria;Burkholderiales;Comamonadaceae;Pelomonas	6.57043e-05	3.66816e-05	0.584795
RDP training set 14	Bacteria;Proteobacteria;Betaproteobacteria;Burkholderiales;Comamonadaceae;Polaromonas	5.2475e-05	4.1955e-05	0.292398
RDP training set 14	Bacteria;Proteobacteria;Betaproteobacteria;Burkholderiales;Comamonadaceae;Pseudorhodoferax	0.000202768	8.52968e-05	1.16959
RDP training set 14	Bacteria;Proteobacteria;Betaproteobacteria;Burkholderiales;Comamonadaceae;Ramlibacter	3.04676e-05	3.04676e-05	0.146199
RDP training set 14	Bacteria;Proteobacteria;Betaproteobacteria;Burkholderiales;Comamonadaceae;Roseateles	0.000589317	0.000183944	2.04678
RDP training set 14	Bacteria;Proteobacteria;Betaproteobacteria;Burkholderiales;Comamonadaceae;Schlegelella	0.00899442	0.00110023	19.152
RDP training set 14	Bacteria;Proteobacteria;Betaproteobacteria;Burkholderiales;Comamonadaceae;Simplicispira	8.30298e-05	6.56749e-05	0.292398
RDP training set 14	Bacteria;Proteobacteria;Betaproteobacteria;Burkholderiales;Comamonadaceae;Tepidicella	8.59609e-05	3.80614e-05	0.877193
RDP training set 14	Bacteria;Proteobacteria;Betaproteobacteria;Burkholderiales;Comamonadaceae;Variovorax	0.0106977	0.00571309	3.65497
RDP training set 14	Bacteria;Proteobacteria;Betaproteobacteria;Burkholderiales;Comamonadaceae;Xenophilus	6.18093e-05	3.95961e-05	0.584795
RDP training set 14	Bacteria;Proteobacteria;Betaproteobacteria;Burkholderiales;Oxalobacteraceae;Duganella	0.00546932	0.000715631	16.0819
RDP training set 14	Bacteria;Proteobacteria;Betaproteobacteria;Burkholderiales;Oxalobacteraceae;Glaciimonas	5.78091e-05	4.47154e-05	0.292398
RDP training set 14	Bacteria;Proteobacteria;Betaproteobacteria;Burkholderiales;Oxalobacteraceae;Herbaspirillum	0.00151236	0.000742687	2.77778
RDP training set 14	Bacteria;Proteobacteria;Betaproteobacteria;Burkholderiales;Oxalobacteraceae;Herminiimonas	1.18842e-05	1.18842e-05	0.146199
RDP training set 14	Bacteria;Proteobacteria;Betaproteobacteria;Burkholderiales;Oxalobacteraceae;Janthinobacterium	8.76358e-05	4.70819e-05	0.584795
RDP training set 14	Bacteria;Proteobacteria;Betaproteobacteria;Burkholderiales;Oxalobacteraceae;Massilia	0.000943604	0.000241312	5.11696
RDP training set 14	Bacteria;Proteobacteria;Betaproteobacteria;Burkholderiales;Oxalobacteraceae;Naxibacter	3.09285e-05	3.09285e-05	0.146199
RDP training set 14	Bacteria;Proteobacteria;Betaproteobacteria;Burkholderiales;Oxalobacteraceae;Noviherbaspirillum	0.000362685	0.000151777	1.02339
RDP training set 14	Bacteria;Proteobacteria;Betaproteobacteria;Burkholderiales;Oxalobacteraceae;Oxalicibacterium	0.000971932	0.000249904	4.09357
RDP training set 14	Bacteria;Proteobacteria;Betaproteobacteria;Burkholderiales;Oxalobacteraceae;Oxalobacter	0.00387882	0.000759861	9.50292
RDP training set 14	Bacteria;Proteobacteria;Betaproteobacteria;Burkholderiales;Oxalobacteraceae;Undibacterium	3.42451e-05	2.68752e-05	0.292398
RDP training set 14	Bacteria;Proteobacteria;Betaproteobacteria;Burkholderiales;Sutterellaceae;Parasutterella	0.00133419	0.000299569	6.43275
RDP training set 14	Bacteria;Proteobacteria;Betaproteobacteria;Burkholderiales;Sutterellaceae;Sutterella	0.00210868	0.000347594	9.06433
RDP training set 14	Bacteria;Proteobacteria;Betaproteobacteria;Ferrovales;Ferrovaceae;Ferrovum	0.00294071	0.000481768	9.35673
RDP training set 14	Bacteria;Proteobacteria;Betaproteobacteria;Gallionellales;Gallionellaceae;Sideroxydans	0.000886443	0.000310301	2.48538
RDP training set 14	Bacteria;Proteobacteria;Betaproteobacteria;Hydrogenophilales;Hydrogenophilaceae;Hydrogenophilus	3.14474e-05	3.14474e-05	0.146199
RDP training set 14	Bacteria;Proteobacteria;Betaproteobacteria;Hydrogenophilales;Hydrogenophilaceae;Sulfuricella	7.11259e-05	6.29702e-05	0.292398
RDP training set 14	Bacteria;Proteobacteria;Betaproteobacteria;Hydrogenophilales;Hydrogenophilaceae;Thiobacillus	8.11805e-05	4.91e-05	0.438596
RDP training set 14	Bacteria;Proteobacteria;Betaproteobacteria;Methylophilales;Methylophilaceae;Methylobacillus	0.000333724	0.000265131	0.292398
RDP training set 14	Bacteria;Proteobacteria;Betaproteobacteria;Methylophilales;Methylophilaceae;Methylovorus	0.000326484	0.000115667	1.75439
RDP training set 14	Bacteria;Proteobacteria;Betaproteobacteria;Neisseriales;Neisseriaceae;Alysiella	0.000551547	0.000158911	3.07018
RDP training set 14	Bacteria;Proteobacteria;Betaproteobacteria;Neisseriales;Neisseriaceae;Aquitalea	5.66882e-05	5.66882e-05	0.146199
RDP training set 14	Bacteria;Proteobacteria;Betaproteobacteria;Neisseriales;Neisseriaceae;Bergeriella	0.000468949	0.000132575	2.92398
RDP training set 14	Bacteria;Proteobacteria;Betaproteobacteria;Neisseriales;Neisseriaceae;Chitinibacter	0	0	0
RDP training set 14	Bacteria;Proteobacteria;Betaproteobacteria;Neisseriales;Neisseriaceae;Chitinilyticum	2.10388e-05	2.10388e-05	0.146199
RDP training set 14	Bacteria;Proteobacteria;Betaproteobacteria;Neisseriales;Neisseriaceae;Conchiformibius	5.60278e-05	4.45819e-05	0.292398
RDP training set 14	Bacteria;Proteobacteria;Betaproteobacteria;Neisseriales;Neisseriaceae;Deefgea	0.000114166	7.59031e-05	0.438596
RDP training set 14	Bacteria;Proteobacteria;Betaproteobacteria;Neisseriales;Neisseriaceae;Eikenella	0.00401132	0.00073753	10.5263
RDP training set 14	Bacteria;Proteobacteria;Betaproteobacteria;Neisseriales;Neisseriaceae;Kingella	0.000869559	0.000259371	2.33918
RDP training set 14	Bacteria;Proteobacteria;Betaproteobacteria;Neisseriales;Neisseriaceae;Leeia	1.86241e-05	1.86241e-05	0.146199
RDP training set 14	Bacteria;Proteobacteria;Betaproteobacteria;Neisseriales;Neisseriaceae;Neisseria	0.00142026	0.000280655	6.43275
RDP training set 14	Bacteria;Proteobacteria;Betaproteobacteria;Neisseriales;Neisseriaceae;Stenoxybacter	2.91001e-05	2.91001e-05	0.146199
RDP training set 14	Bacteria;Proteobacteria;Betaproteobacteria;Neisseriales;Neisseriaceae;Uruburuella	1.76249e-05	1.76249e-05	0.146199
RDP training set 14	Bacteria;Proteobacteria;Betaproteobacteria;Neisseriales;Neisseriaceae;Vitreoscilla	0.000153339	6.71948e-05	1.02339
RDP training set 14	Bacteria;Proteobacteria;Betaproteobacteria;Nitrosomonadales;Nitrosomonadaceae;Nitrosospira	2.35111e-05	1.66193e-05	0.292398
RDP training set 14	Bacteria;Proteobacteria;Betaproteobacteria;Nitrosomonadales;Spirillaceae;Spirillum	6.36165e-05	5.10103e-05	0.292398
RDP training set 14	Bacteria;Proteobacteria;Betaproteobacteria;Rhodocyclales;Rhodocyclaceae;Azoarcus	0.000283358	0.000132002	0.877193
RDP training set 14	Bacteria;Proteobacteria;Betaproteobacteria;Rhodocyclales;Rhodocyclaceae;Azonexus	0.00110154	0.000398382	2.48538
RDP training set 14	Bacteria;Proteobacteria;Betaproteobacteria;Rhodocyclales;Rhodocyclaceae;Azospira	0.00642722	0.000728481	20.1754
RDP training set 14	Bacteria;Proteobacteria;Betaproteobacteria;Rhodocyclales;Rhodocyclaceae;Azovibrio	0.000173967	5.46883e-05	1.75439
RDP training set 14	Bacteria;Proteobacteria;Betaproteobacteria;Rhodocyclales;Rhodocyclaceae;Dechloromonas	0.000382596	0.000138725	1.46199
RDP training set 14	Bacteria;Proteobacteria;Betaproteobacteria;Rhodocyclales;Rhodocyclaceae;Ferribacterium	7.78316e-06	7.78316e-06	0.146199
RDP training set 14	Bacteria;Proteobacteria;Betaproteobacteria;Rhodocyclales;Rhodocyclaceae;Propionivibrio	0.00141413	0.000450736	4.09357
RDP training set 14	Bacteria;Proteobacteria;Betaproteobacteria;Rhodocyclales;Rhodocyclaceae;Quatrionicoccus	0.000195899	0.000139326	0.438596
RDP training set 14	Bacteria;Proteobacteria;Betaproteobacteria;Rhodocyclales;Rhodocyclaceae;Shinella	0.0007439	0.000183727	3.21637
RDP training set 14	Bacteria;Proteobacteria;Betaproteobacteria;Rhodocyclales;Rhodocyclaceae;Sterolibacterium	5.82749e-05	4.11813e-05	0.292398
RDP training set 14	Bacteria;Proteobacteria;Betaproteobacteria;Rhodocyclales;Rhodocyclaceae;Sulfuritalea	7.61584e-05	7.61584e-05	0.146199
RDP training set 14	Bacteria;Proteobacteria;Betaproteobacteria;Rhodocyclales;Rhodocyclaceae;Thauera	0.00407649	0.00288669	1.90058
RDP training set 14	Bacteria;Proteobacteria;Betaproteobacteria;Rhodocyclales;Rhodocyclaceae;Uliginosibacterium	4.96052e-05	3.18653e-05	0.438596
RDP training set 14	Bacteria;Proteobacteria;Betaproteobacteria;Rhodocyclales;Rhodocyclaceae;Zoogloea	0	0	0
RDP training set 14	Bacteria;Proteobacteria;Deltaproteobacteria;Bdellovibrionales;Bacteriovoracaceae;Bacteriovorax	8.79492e-05	4.52358e-05	0.584795
RDP training set 14	Bacteria;Proteobacteria;Deltaproteobacteria;Bdellovibrionales;Bacteriovoracaceae;Peredibacter	3.16317e-05	1.82362e-05	0.438596
RDP training set 14	Bacteria;Proteobacteria;Deltaproteobacteria;Desulfobacterales;Desulfobacteraceae;Desulfatibacillum	7.72478e-05	4.313e-05	0.584795
RDP training set 14	Bacteria;Proteobacteria;Deltaproteobacteria;Desulfobacterales;Desulfobacteraceae;Desulfatirhabdium	0.000113517	8.03241e-05	0.292398
RDP training set 14	Bacteria;Proteobacteria;Deltaproteobacteria;Desulfobacterales;Desulfobacteraceae;Desulfatitalea	0.000285231	0.000136188	1.16959
RDP training set 14	Bacteria;Proteobacteria;Deltaproteobacteria;Desulfobacterales;Desulfobacteraceae;Desulfobacter	8.63793e-05	4.27071e-05	0.730994
RDP training set 14	Bacteria;Proteobacteria;Deltaproteobacteria;Desulfobacterales;Desulfobacteraceae;Desulfobacterium	0.000931127	0.000542097	1.46199
RDP training set 14	Bacteria;Proteobacteria;Deltaproteobacteria;Desulfobacterales;Desulfobacteraceae;Desulfobotulus	0.00018009	0.00010509	0.584795
RDP training set 14	Bacteria;Proteobacteria;Deltaproteobacteria;Desulfobacterales;Desulfobacteraceae;Desulfocella	0.000633667	0.00018734	2.63158
RDP training set 14	Bacteria;Proteobacteria;Deltaproteobacteria;Desulfobacterales;Desulfobacteraceae;Desulfococcus	0.00275024	0.000465886	8.62573
RDP training set 14	Bacteria;Proteobacteria;Deltaproteobacteria;Desulfobacterales;Desulfobacteraceae;Desulfofaba	0.0001685	0.000105416	0.584795
RDP training set 14	Bacteria;Proteobacteria;Deltaproteobacteria;Desulfobacterales;Desulfobacteraceae;Desulfofrigus	2.28471e-05	2.28471e-05	0.146199
RDP training set 14	Bacteria;Proteobacteria;Deltaproteobacteria;Desulfobacterales;Desulfobacteraceae;Desulfoluna	0.000350461	0.000251009	0.730994
RDP training set 14	Bacteria;Proteobacteria;Deltaproteobacteria;Desulfobacterales;Desulfobacteraceae;Desulfonema	1.44337e-05	1.44337e-05	0.146199
RDP training set 14	Bacteria;Proteobacteria;Deltaproteobacteria;Desulfobacterales;Desulfobacteraceae;Desulforegula	1.23656e-05	1.23656e-05	0.146199
RDP training set 14	Bacteria;Proteobacteria;Deltaproteobacteria;Desulfobacterales;Desulfobacteraceae;Desulfosarcina	0.000161508	7.2736e-05	0.877193
RDP training set 14	Bacteria;Proteobacteria;Deltaproteobacteria;Desulfobacterales;Desulfobulbaceae;Desulfobulbus	0.00281254	0.000544495	8.18713
RDP training set 14	Bacteria;Proteobacteria;Deltaproteobacteria;Desulfobacterales;Desulfobulbaceae;Desulfotalea	8.46168e-05	5.67137e-05	0.584795
RDP training set 14	Bacteria;Proteobacteria;Deltaproteobacteria;Desulfobacterales;Desulfobulbaceae;Desulfurivibrio	5.40271e-05	4.9343e-05	0.292398
RDP training set 14	Bacteria;Proteobacteria;Deltaproteobacteria;Desulfovibrionales;Desulfohalobiaceae;Desulfonatronospira	0.0128126	0.00117263	33.4795
RDP training set 14	Bacteria;Proteobacteria;Deltaproteobacteria;Desulfovibrionales;Desulfohalobiaceae;Desulfonatronovibrio	0.0199892	0.00132362	48.538
RDP training set 14	Bacteria;Proteobacteria;Deltaproteobacteria;Desulfovibrionales;Desulfohalobiaceae;Desulfonauticus	0.00276063	0.000562378	10.5263
RDP training set 14	Bacteria;Proteobacteria;Deltaproteobacteria;Desulfovibrionales;Desulfohalobiaceae;Desulfothermus	8.98559e-05	6.82319e-05	0.292398
RDP training set 14	Bacteria;Proteobacteria;Deltaproteobacteria;Desulfovibrionales;Desulfohalobiaceae;Desulfovermiculus	0.000120196	0.000102806	0.438596
RDP training set 14	Bacteria;Proteobacteria;Deltaproteobacteria;Desulfovibrionales;Desulfomicrobiaceae;Desulfomicrobium	0.000298375	0.00012358	1.46199
RDP training set 14	Bacteria;Proteobacteria;Deltaproteobacteria;Desulfovibrionales;Desulfonatronaceae;Desulfonatronum	0.00102323	0.000225865	4.67836
RDP training set 14	Bacteria;Proteobacteria;Deltaproteobacteria;Desulfovibrionales;Desulfovibrionaceae;Bilophila	0.00015525	0.000112651	0.584795
RDP training set 14	Bacteria;Proteobacteria;Deltaproteobacteria;Desulfovibrionales;Desulfovibrionaceae;Desulfocurvus	6.77039e-05	3.68862e-05	0.584795
RDP training set 14	Bacteria;Proteobacteria;Deltaproteobacteria;Desulfovibrionales;Desulfovibrionaceae;Desulfovibrio	0.275468	0.0127511	88.1579
RDP training set 14	Bacteria;Proteobacteria;Deltaproteobacteria;Desulfovibrionales;Desulfovibrionaceae;Lawsonia	0.000569075	0.000242361	1.60819
RDP training set 14	Bacteria;Proteobacteria;Deltaproteobacteria;Desulfurellales;Desulfurellaceae;Desulfurella	0.000458051	0.000151583	2.04678
RDP training set 14	Bacteria;Proteobacteria;Deltaproteobacteria;Desulfurellales;Desulfurellaceae;Hippea	0.00354062	0.000679244	10.0877
RDP training set 14	Bacteria;Proteobacteria;Deltaproteobacteria;Desulfuromonadales;Desulfuromonadaceae;Desulfuromonas	0.00555097	0.000860913	14.0351
RDP training set 14	Bacteria;Proteobacteria;Deltaproteobacteria;Desulfuromonadales;Desulfuromonadaceae;Desulfuromusa	0.00020064	0.000104472	0.730994
RDP training set 14	Bacteria;Proteobacteria;Deltaproteobacteria;Desulfuromonadales;Desulfuromonadaceae;Malonomonas	0.000316641	0.000115608	1.60819
RDP training set 14	Bacteria;Proteobacteria;Deltaproteobacteria;Desulfuromonadales;Desulfuromonadaceae;Pelobacter	0.00953236	0.0008815	29.8246
RDP training set 14	Bacteria;Proteobacteria;Deltaproteobacteria;Desulfuromonadales;Geobacteraceae;Geoalkalibacter	0.00172952	0.000294287	8.91813
RDP training set 14	Bacteria;Proteobacteria;Deltaproteobacteria;Desulfuromonadales;Geobacteraceae;Geobacter	0.24674	0.0173013	85.9649
RDP training set 14	Bacteria;Proteobacteria;Deltaproteobacteria;Desulfuromonadales;Geobacteraceae;Geopsychrobacter	8.42746e-05	4.85488e-05	0.730994
RDP training set 14	Bacteria;Proteobacteria;Deltaproteobacteria;Desulfuromonadales;Geobacteraceae;Geothermobacter	0.000633648	0.000273639	1.60819
RDP training set 14	Bacteria;Proteobacteria;Deltaproteobacteria;Myxococcales;Cystobacteraceae;Anaeromyxobacter	1.9512e-05	1.56356e-05	0.292398
RDP training set 14	Bacteria;Proteobacteria;Deltaproteobacteria;Myxococcales;Cystobacteraceae;Cystobacter	0.000701643	0.000194053	2.77778
RDP training set 14	Bacteria;Proteobacteria;Deltaproteobacteria;Myxococcales;Cystobacteraceae;Stigmatella	6.51703e-05	3.30355e-05	0.730994
RDP training set 14	Bacteria;Proteobacteria;Deltaproteobacteria;Myxococcales;Haliangiaceae;Haliangium	1.20646e-05	1.20646e-05	0.146199
RDP training set 14	Bacteria;Proteobacteria;Deltaproteobacteria;Myxococcales;Myxococcaceae;Pyxidicoccus	5.39301e-05	3.19187e-05	0.438596
RDP training set 14	Bacteria;Proteobacteria;Deltaproteobacteria;Myxococcales;Nannocystaceae;Nannocystis	1.33515e-05	1.33515e-05	0.146199
RDP training set 14	Bacteria;Proteobacteria;Deltaproteobacteria;Myxococcales;Nannocystaceae;Plesiocystis	0.000154837	9.38314e-05	0.438596
RDP training set 14	Bacteria;Proteobacteria;Deltaproteobacteria;Myxococcales;Phaselicystidaceae;Phaselicystis	3.30433e-05	2.46747e-05	0.292398
RDP training set 14	Bacteria;Proteobacteria;Deltaproteobacteria;Myxococcales;Polyangiaceae;Byssovorax	7.88559e-05	7.88559e-05	0.146199
RDP training set 14	Bacteria;Proteobacteria;Deltaproteobacteria;Myxococcales;Polyangiaceae;Chondromyces	2.09454e-05	2.09454e-05	0.146199
RDP training set 14	Bacteria;Proteobacteria;Deltaproteobacteria;Myxococcales;Polyangiaceae;Sorangium	0.0203801	0.00207186	27.7778
RDP training set 14	Bacteria;Proteobacteria;Deltaproteobacteria;Syntrophobacterales;Syntrophaceae;Desulfomonile	0.000937762	0.000191387	5.40936
RDP training set 14	Bacteria;Proteobacteria;Deltaproteobacteria;Syntrophobacterales;Syntrophaceae;Syntrophus	0.00268136	0.000490228	9.50292
RDP training set 14	Bacteria;Proteobacteria;Epsilonproteobacteria;Campylobacterales;Campylobacteraceae;Arcobacter	0.00129229	0.000752723	1.46199
RDP training set 14	Bacteria;Proteobacteria;Epsilonproteobacteria;Campylobacterales;Campylobacteraceae;Campylobacter	0.0130415	0.00154527	30.4094
RDP training set 14	Bacteria;Proteobacteria;Epsilonproteobacteria;Campylobacterales;Campylobacteraceae;Sulfurospirillum	0.000379268	0.000142018	1.75439
RDP training set 14	Bacteria;Proteobacteria;Epsilonproteobacteria;Campylobacterales;Helicobacteraceae;Helicobacter	0.00552571	0.000695089	17.3977
RDP training set 14	Bacteria;Proteobacteria;Epsilonproteobacteria;Campylobacterales;Helicobacteraceae;Sulfurimonas	0.000151175	8.53425e-05	0.877193
RDP training set 14	Bacteria;Proteobacteria;Epsilonproteobacteria;Campylobacterales;Helicobacteraceae;Sulfurovum	1.9106e-05	1.9106e-05	0.146199
RDP training set 14	Bacteria;Proteobacteria;Epsilonproteobacteria;Campylobacterales;Helicobacteraceae;Wolinella	0.0288997	0.00255899	41.9591
RDP training set 14	Bacteria;Proteobacteria;Epsilonproteobacteria;Nautiliales;Nautiliaceae;Caminibacter	0.000366721	0.000149327	1.60819
RDP training set 14	Bacteria;Proteobacteria;Epsilonproteobacteria;Nautiliales;Nautiliaceae;Lebetimonas	0.000849963	0.000219047	4.09357
RDP training set 14	Bacteria;Proteobacteria;Epsilonproteobacteria;Nautiliales;Nautiliaceae;Nautilia	0.00540359	0.000699109	16.0819
RDP training set 14	Bacteria;Proteobacteria;Epsilonproteobacteria;Nautiliales;Nautiliaceae;Nitratiruptor	0.000209728	9.2513e-05	1.02339
RDP training set 14	Bacteria;Proteobacteria;Gammaproteobacteria;Acidithiobacillales;Acidithiobacillaceae;Acidithiobacillus	6.47252e-05	5.69382e-05	0.292398
RDP training set 14	Bacteria;Proteobacteria;Gammaproteobacteria;Aeromonadales;Aeromonadaceae;Aeromonas	0.562822	0.125884	21.6374
RDP training set 14	Bacteria;Proteobacteria;Gammaproteobacteria;Aeromonadales;Aeromonadaceae;Oceanimonas	3.89684e-05	3.07141e-05	0.292398
RDP training set 14	Bacteria;Proteobacteria;Gammaproteobacteria;Aeromonadales;Aeromonadaceae;Tolumonas	0.000246191	9.2425e-05	1.46199
RDP training set 14	Bacteria;Proteobacteria;Gammaproteobacteria;Aeromonadales;Aeromonadaceae;Zobellella	3.10563e-05	2.33075e-05	0.292398
RDP training set 14	Bacteria;Proteobacteria;Gammaproteobacteria;Aeromonadales;Succinivibrionaceae;Anaerobiospirillum	0.0143185	0.00184065	27.3392
RDP training set 14	Bacteria;Proteobacteria;Gammaproteobacteria;Aeromonadales;Succinivibrionaceae;Ruminobacter	0.354482	0.087123	52.0468
RDP training set 14	Bacteria;Proteobacteria;Gammaproteobacteria;Aeromonadales;Succinivibrionaceae;Succinatimonas	6.72726e-05	4.90997e-05	0.292398
RDP training set 14	Bacteria;Proteobacteria;Gammaproteobacteria;Aeromonadales;Succinivibrionaceae;Succinimonas	0.0982957	0.0219393	39.9123
RDP training set 14	Bacteria;Proteobacteria;Gammaproteobacteria;Aeromonadales;Succinivibrionaceae;Succinivibrio	0.69545	0.115925	69.7368
RDP training set 14	Bacteria;Proteobacteria;Gammaproteobacteria;Alteromonadales;Alteromonadaceae;Aestuariibacter	0.000219912	6.70358e-05	1.75439
RDP training set 14	Bacteria;Proteobacteria;Gammaproteobacteria;Alteromonadales;Alteromonadaceae;Aliagarivorans	0.000992003	0.000230145	4.97076
RDP training set 14	Bacteria;Proteobacteria;Gammaproteobacteria;Alteromonadales;Alteromonadaceae;Alishewanella	0.000359327	0.00029895	0.438596
RDP training set 14	Bacteria;Proteobacteria;Gammaproteobacteria;Alteromonadales;Alteromonadaceae;Alteromonas	2.33079e-05	1.64701e-05	0.292398
RDP training set 14	Bacteria;Proteobacteria;Gammaproteobacteria;Alteromonadales;Alteromonadaceae;Bowmanella	6.98851e-05	3.4352e-05	0.730994
RDP training set 14	Bacteria;Proteobacteria;Gammaproteobacteria;Alteromonadales;Alteromonadaceae;Catenovulum	0.000134795	8.2582e-05	0.584795
RDP training set 14	Bacteria;Proteobacteria;Gammaproteobacteria;Alteromonadales;Alteromonadaceae;Glaciecola	0.00357578	0.000579963	10.6725
RDP training set 14	Bacteria;Proteobacteria;Gammaproteobacteria;Alteromonadales;Alteromonadaceae;Haliea	7.92455e-05	4.9435e-05	0.438596
RDP training set 14	Bacteria;Proteobacteria;Gammaproteobacteria;Alteromonadales;Alteromonadaceae;Marinobacter	5.75183e-05	4.07233e-05	0.292398
RDP training set 14	Bacteria;Proteobacteria;Gammaproteobacteria;Alteromonadales;Alteromonadaceae;Marinobacterium	0.00016396	0.000107504	0.438596
RDP training set 14	Bacteria;Proteobacteria;Gammaproteobacteria;Alteromonadales;Alteromonadaceae;Microbulbifer	0.0069745	0.000844008	19.152
RDP training set 14	Bacteria;Proteobacteria;Gammaproteobacteria;Alteromonadales;Alteromonadaceae;Saccharophagus	9.20068e-06	9.20068e-06	0.146199
RDP training set 14	Bacteria;Proteobacteria;Gammaproteobacteria;Alteromonadales;Alteromonadaceae;Salinimonas	4.1325e-05	2.47679e-05	0.438596
RDP training set 14	Bacteria;Proteobacteria;Gammaproteobacteria;Alteromonadales;Alteromonadales_incertae_sedis;Teredinibacter	7.27772e-05	4.07238e-05	0.584795
RDP training set 14	Bacteria;Proteobacteria;Gammaproteobacteria;Alteromonadales;Celerinatantimonadaceae;Celerinatantimonas	1.45805e-05	1.45805e-05	0.146199
RDP training set 14	Bacteria;Proteobacteria;Gammaproteobacteria;Alteromonadales;Colwelliaceae;Colwellia	6.16222e-05	3.27685e-05	0.584795
RDP training set 14	Bacteria;Proteobacteria;Gammaproteobacteria;Alteromonadales;Colwelliaceae;Thalassomonas	9.70334e-05	4.75369e-05	0.730994
RDP training set 14	Bacteria;Proteobacteria;Gammaproteobacteria;Alteromonadales;Ferrimonadaceae;Paraferrimonas	2.2148e-05	2.2148e-05	0.146199
RDP training set 14	Bacteria;Proteobacteria;Gammaproteobacteria;Alteromonadales;Idiomarinaceae;Aliidiomarina	0.000136181	6.70952e-05	0.730994
RDP training set 14	Bacteria;Proteobacteria;Gammaproteobacteria;Alteromonadales;Idiomarinaceae;Idiomarina	0.00146995	0.000287336	6.14035
RDP training set 14	Bacteria;Proteobacteria;Gammaproteobacteria;Alteromonadales;Maricurvus;	4.55206e-05	2.97447e-05	0.438596
RDP training set 14	Bacteria;Proteobacteria;Gammaproteobacteria;Alteromonadales;Moritellaceae;Moritella	1.33896e-05	1.01038e-05	0.292398
RDP training set 14	Bacteria;Proteobacteria;Gammaproteobacteria;Alteromonadales;Neiella;	0.000767406	0.000181544	3.94737
RDP training set 14	Bacteria;Proteobacteria;Gammaproteobacteria;Alteromonadales;Pseudoalteromonadaceae;Algicola	0.00286103	0.000675645	7.16374
RDP training set 14	Bacteria;Proteobacteria;Gammaproteobacteria;Alteromonadales;Pseudoalteromonadaceae;Pseudoalteromonas	0.00022147	7.5436e-05	1.75439
RDP training set 14	Bacteria;Proteobacteria;Gammaproteobacteria;Alteromonadales;Psychromonadaceae;Psychromonas	1.53926e-05	1.53926e-05	0.146199
RDP training set 14	Bacteria;Proteobacteria;Gammaproteobacteria;Alteromonadales;Shewanellaceae;Shewanella	0.000548345	0.000190373	2.48538
RDP training set 14	Bacteria;Proteobacteria;Gammaproteobacteria;Candidatus_Carsonella;;Other	8.32046e-06	8.32046e-06	0.146199
RDP training set 14	Bacteria;Proteobacteria;Gammaproteobacteria;Cardiobacteriales;Cardiobacteriaceae;Cardiobacterium	0.000104727	0.000104727	0.146199
RDP training set 14	Bacteria;Proteobacteria;Gammaproteobacteria;Cardiobacteriales;Cardiobacteriaceae;Suttonella	1.86764e-05	1.86764e-05	0.146199
RDP training set 14	Bacteria;Proteobacteria;Gammaproteobacteria;Chromatiales;Chromatiaceae;Allochromatium	9.18912e-05	9.18912e-05	0.146199
RDP training set 14	Bacteria;Proteobacteria;Gammaproteobacteria;Chromatiales;Chromatiaceae;Lamprocystis	2.53861e-05	2.53861e-05	0.146199
RDP training set 14	Bacteria;Proteobacteria;Gammaproteobacteria;Chromatiales;Chromatiaceae;Nitrosococcus	0.000113367	6.30849e-05	0.584795
RDP training set 14	Bacteria;Proteobacteria;Gammaproteobacteria;Chromatiales;Chromatiaceae;Rheinheimera	0.000723632	0.000213761	3.21637
RDP training set 14	Bacteria;Proteobacteria;Gammaproteobacteria;Chromatiales;Chromatiaceae;Thiococcus	1.22066e-05	1.22066e-05	0.146199
RDP training set 14	Bacteria;Proteobacteria;Gammaproteobacteria;Chromatiales;Chromatiaceae;Thiocystis	6.27767e-05	3.82359e-05	0.438596
RDP training set 14	Bacteria;Proteobacteria;Gammaproteobacteria;Chromatiales;Chromatiaceae;Thiohalocapsa	3.07528e-05	3.07528e-05	0.146199
RDP training set 14	Bacteria;Proteobacteria;Gammaproteobacteria;Chromatiales;Ectothiorhodospiraceae;Acidiferrobacter	0.000374891	0.000139283	2.33918
RDP training set 14	Bacteria;Proteobacteria;Gammaproteobacteria;Chromatiales;Ectothiorhodospiraceae;Alkalilimnicola	0.00528131	0.0015299	12.2807
RDP training set 14	Bacteria;Proteobacteria;Gammaproteobacteria;Chromatiales;Ectothiorhodospiraceae;Alkalispirillum	0.000669661	0.000296563	1.31579
RDP training set 14	Bacteria;Proteobacteria;Gammaproteobacteria;Chromatiales;Ectothiorhodospiraceae;Ectothiorhodosinus	0.000276633	0.000268373	0.292398
RDP training set 14	Bacteria;Proteobacteria;Gammaproteobacteria;Chromatiales;Ectothiorhodospiraceae;Ectothiorhodospira	4.90765e-05	4.90765e-05	0.146199
RDP training set 14	Bacteria;Proteobacteria;Gammaproteobacteria;Chromatiales;Ectothiorhodospiraceae;Natronocella	0.000207683	9.4882e-05	0.877193
RDP training set 14	Bacteria;Proteobacteria;Gammaproteobacteria;Chromatiales;Ectothiorhodospiraceae;Nitrococcus	0.0126752	0.00188176	26.9006
RDP training set 14	Bacteria;Proteobacteria;Gammaproteobacteria;Chromatiales;Ectothiorhodospiraceae;Thioalkalivibrio	0.000374401	0.000149013	1.46199
RDP training set 14	Bacteria;Proteobacteria;Gammaproteobacteria;Chromatiales;Ectothiorhodospiraceae;Thiohalospira	5.07101e-05	2.99379e-05	0.438596
RDP training set 14	Bacteria;Proteobacteria;Gammaproteobacteria;Chromatiales;Granulosicoccaceae;Granulosicoccus	6.25583e-05	6.25583e-05	0.146199
RDP training set 14	Bacteria;Proteobacteria;Gammaproteobacteria;Chromatiales;Halothiobacillaceae;Halothiobacillus	0.000605343	0.000177724	2.48538
RDP training set 14	Bacteria;Proteobacteria;Gammaproteobacteria;Chromatiales;Halothiobacillaceae;Thioalkalibacter	0.000292402	0.000166877	0.877193
RDP training set 14	Bacteria;Proteobacteria;Gammaproteobacteria;Chromatiales;Halothiobacillaceae;Thiofaba	0.000642555	0.000160619	3.94737
RDP training set 14	Bacteria;Proteobacteria;Gammaproteobacteria;Chromatiales;Halothiobacillaceae;Thiovirga	4.82679e-05	4.04711e-05	0.292398
RDP training set 14	Bacteria;Proteobacteria;Gammaproteobacteria;Enterobacteriales;Enterobacteriaceae;Brenneria	0.00172281	0.000411968	5.11696
RDP training set 14	Bacteria;Proteobacteria;Gammaproteobacteria;Enterobacteriales;Enterobacteriaceae;Buttiauxella	0.000874019	0.00079433	0.292398
RDP training set 14	Bacteria;Proteobacteria;Gammaproteobacteria;Enterobacteriales;Enterobacteriaceae;Citrobacter	0.00350633	0.00111074	3.50877
RDP training set 14	Bacteria;Proteobacteria;Gammaproteobacteria;Enterobacteriales;Enterobacteriaceae;Cosenzaea	4.01094e-05	4.01094e-05	0.146199
RDP training set 14	Bacteria;Proteobacteria;Gammaproteobacteria;Enterobacteriales;Enterobacteriaceae;Cronobacter	0.00115117	0.000294141	4.38596
RDP training set 14	Bacteria;Proteobacteria;Gammaproteobacteria;Enterobacteriales;Enterobacteriaceae;Dickeya	0.000436139	0.000205949	0.877193
RDP training set 14	Bacteria;Proteobacteria;Gammaproteobacteria;Enterobacteriales;Enterobacteriaceae;Enterobacter	0.00369197	0.00134478	2.92398
RDP training set 14	Bacteria;Proteobacteria;Gammaproteobacteria;Enterobacteriales;Enterobacteriaceae;Erwinia	0.00171451	0.00050445	2.77778
RDP training set 14	Bacteria;Proteobacteria;Gammaproteobacteria;Enterobacteriales;Enterobacteriaceae;Escherichia/Shigella	0.011128	0.00382111	4.97076
RDP training set 14	Bacteria;Proteobacteria;Gammaproteobacteria;Enterobacteriales;Enterobacteriaceae;Gibbsiella	1.98748e-05	1.98748e-05	0.146199
RDP training set 14	Bacteria;Proteobacteria;Gammaproteobacteria;Enterobacteriales;Enterobacteriaceae;Hafnia	0.00026807	0.000112299	1.31579
RDP training set 14	Bacteria;Proteobacteria;Gammaproteobacteria;Enterobacteriales;Enterobacteriaceae;Klebsiella	0.0179768	0.00700469	4.97076
RDP training set 14	Bacteria;Proteobacteria;Gammaproteobacteria;Enterobacteriales;Enterobacteriaceae;Kluyvera	0.000187997	0.000118356	0.584795
RDP training set 14	Bacteria;Proteobacteria;Gammaproteobacteria;Enterobacteriales;Enterobacteriaceae;Kosakonia	0.000759296	0.0002149	3.07018
RDP training set 14	Bacteria;Proteobacteria;Gammaproteobacteria;Enterobacteriales;Enterobacteriaceae;Leclercia	0.000130447	9.49124e-05	0.292398
RDP training set 14	Bacteria;Proteobacteria;Gammaproteobacteria;Enterobacteriales;Enterobacteriaceae;Lelliottia	6.37679e-05	4.56218e-05	0.292398
RDP training set 14	Bacteria;Proteobacteria;Gammaproteobacteria;Enterobacteriales;Enterobacteriaceae;Leminorella	0.000441428	0.00019324	1.90058
RDP training set 14	Bacteria;Proteobacteria;Gammaproteobacteria;Enterobacteriales;Enterobacteriaceae;Lonsdalea	0.00637992	0.00108583	13.4503
RDP training set 14	Bacteria;Proteobacteria;Gammaproteobacteria;Enterobacteriales;Enterobacteriaceae;Morganella	0	0	0
RDP training set 14	Bacteria;Proteobacteria;Gammaproteobacteria;Enterobacteriales;Enterobacteriaceae;Obesumbacterium	0.000716685	0.000444863	0.584795
RDP training set 14	Bacteria;Proteobacteria;Gammaproteobacteria;Enterobacteriales;Enterobacteriaceae;Pantoea	0.00481103	0.00131838	9.21053
RDP training set 14	Bacteria;Proteobacteria;Gammaproteobacteria;Enterobacteriales;Enterobacteriaceae;Pectobacterium	0.000875558	0.00075081	0.877193
RDP training set 14	Bacteria;Proteobacteria;Gammaproteobacteria;Enterobacteriales;Enterobacteriaceae;Phaseolibacter	0.000253712	0.000131277	0.877193
RDP training set 14	Bacteria;Proteobacteria;Gammaproteobacteria;Enterobacteriales;Enterobacteriaceae;Photorhabdus	1.34944e-05	1.34944e-05	0.146199
RDP training set 14	Bacteria;Proteobacteria;Gammaproteobacteria;Enterobacteriales;Enterobacteriaceae;Pragia	0.000383245	0.000324661	0.584795
RDP training set 14	Bacteria;Proteobacteria;Gammaproteobacteria;Enterobacteriales;Enterobacteriaceae;Proteus	0.000126879	6.97056e-05	0.730994
RDP training set 14	Bacteria;Proteobacteria;Gammaproteobacteria;Enterobacteriales;Enterobacteriaceae;Providencia	0.000224928	0.000166732	0.584795
RDP training set 14	Bacteria;Proteobacteria;Gammaproteobacteria;Enterobacteriales;Enterobacteriaceae;Rahnella	2.9879e-05	1.77797e-05	0.438596
RDP training set 14	Bacteria;Proteobacteria;Gammaproteobacteria;Enterobacteriales;Enterobacteriaceae;Raoultella	0.00204631	0.000810023	1.90058
RDP training set 14	Bacteria;Proteobacteria;Gammaproteobacteria;Enterobacteriales;Enterobacteriaceae;Salmonella	0.00168721	0.000513166	3.07018
RDP training set 14	Bacteria;Proteobacteria;Gammaproteobacteria;Enterobacteriales;Enterobacteriaceae;Samsonia	4.93748e-05	4.93748e-05	0.146199
RDP training set 14	Bacteria;Proteobacteria;Gammaproteobacteria;Enterobacteriales;Enterobacteriaceae;Serratia	0.00117967	0.000286037	3.50877
RDP training set 14	Bacteria;Proteobacteria;Gammaproteobacteria;Enterobacteriales;Enterobacteriaceae;Shimwellia	0.00181021	0.00112335	1.60819
RDP training set 14	Bacteria;Proteobacteria;Gammaproteobacteria;Enterobacteriales;Enterobacteriaceae;Tatumella	8.82517e-05	4.77066e-05	0.584795
RDP training set 14	Bacteria;Proteobacteria;Gammaproteobacteria;Enterobacteriales;Enterobacteriaceae;Trabulsiella	0.00019467	0.000126303	0.438596
RDP training set 14	Bacteria;Proteobacteria;Gammaproteobacteria;Enterobacteriales;Enterobacteriaceae;Xenorhabdus	6.55189e-05	4.03572e-05	0.584795
RDP training set 14	Bacteria;Proteobacteria;Gammaproteobacteria;Enterobacteriales;Enterobacteriaceae;Yersinia	0.00095381	0.000725556	1.02339
RDP training set 14	Bacteria;Proteobacteria;Gammaproteobacteria;Enterobacteriales;Enterobacteriaceae;Yokenella	0.00156738	0.000741953	1.60819
RDP training set 14	Bacteria;Proteobacteria;Gammaproteobacteria;Gammaproteobacteria_incertae_sedis;Alkalimonas;	0.000509101	0.000197044	1.46199
RDP training set 14	Bacteria;Proteobacteria;Gammaproteobacteria;Gammaproteobacteria_incertae_sedis;Arenicella;	8.02222e-05	5.85109e-05	0.292398
RDP training set 14	Bacteria;Proteobacteria;Gammaproteobacteria;Gammaproteobacteria_incertae_sedis;Cocleimonas;	8.5016e-05	6.0184e-05	0.438596
RDP training set 14	Bacteria;Proteobacteria;Gammaproteobacteria;Gammaproteobacteria_incertae_sedis;Eionea;	4.53832e-05	3.05135e-05	0.438596
RDP training set 14	Bacteria;Proteobacteria;Gammaproteobacteria;Gammaproteobacteria_incertae_sedis;Gilvimarinus;	2.5694e-05	2.5694e-05	0.146199
RDP training set 14	Bacteria;Proteobacteria;Gammaproteobacteria;Gammaproteobacteria_incertae_sedis;Methylonatrum;	5.68508e-05	3.73168e-05	0.438596
RDP training set 14	Bacteria;Proteobacteria;Gammaproteobacteria;Gammaproteobacteria_incertae_sedis;Porticoccus;	2.87721e-05	2.06647e-05	0.438596
RDP training set 14	Bacteria;Proteobacteria;Gammaproteobacteria;Gammaproteobacteria_incertae_sedis;Sedimenticola;	2.14085e-05	2.14085e-05	0.146199
RDP training set 14	Bacteria;Proteobacteria;Gammaproteobacteria;Gammaproteobacteria_incertae_sedis;Simiduia;	0.000232636	0.000108563	1.02339
RDP training set 14	Bacteria;Proteobacteria;Gammaproteobacteria;Gammaproteobacteria_incertae_sedis;Spongiibacter;	6.27732e-05	6.27732e-05	0.146199
RDP training set 14	Bacteria;Proteobacteria;Gammaproteobacteria;Gammaproteobacteria_incertae_sedis;Thiohalobacter;	0.000195853	8.90452e-05	1.02339
RDP training set 14	Bacteria;Proteobacteria;Gammaproteobacteria;Gammaproteobacteria_incertae_sedis;Thioprofundum;	0.000200505	0.000132085	0.438596
RDP training set 14	Bacteria;Proteobacteria;Gammaproteobacteria;Gammaproteobacteria_incertae_sedis;Umboniibacter;	2.70338e-05	2.70338e-05	0.146199
RDP training set 14	Bacteria;Proteobacteria;Gammaproteobacteria;Legionellales;Coxiellaceae;Aquicella	0.000871833	0.000513384	0.730994
RDP training set 14	Bacteria;Proteobacteria;Gammaproteobacteria;Legionellales;Coxiellaceae;Coxiella	0.0055673	0.000734877	17.3977
RDP training set 14	Bacteria;Proteobacteria;Gammaproteobacteria;Legionellales;Coxiellaceae;Diplorickettsia	0.000181347	0.000129942	0.584795
RDP training set 14	Bacteria;Proteobacteria;Gammaproteobacteria;Legionellales;Legionellaceae;Legionella	0.00300903	0.000498076	10.6725
RDP training set 14	Bacteria;Proteobacteria;Gammaproteobacteria;Methylococcales;Methylococcaceae;Methylobacter	3.717e-05	2.79338e-05	0.292398
RDP training set 14	Bacteria;Proteobacteria;Gammaproteobacteria;Methylococcales;Methylococcaceae;Methylohalobius	2.75108e-05	2.19411e-05	0.292398
RDP training set 14	Bacteria;Proteobacteria;Gammaproteobacteria;Methylococcales;Methylococcaceae;Methylomicrobium	0.000295305	0.000124041	1.31579
RDP training set 14	Bacteria;Proteobacteria;Gammaproteobacteria;Methylococcales;Methylococcaceae;Methylomonas	0.000270087	9.51979e-05	1.75439
RDP training set 14	Bacteria;Proteobacteria;Gammaproteobacteria;Methylococcales;Methylococcaceae;Methylosphaera	0.000393549	0.000203251	0.584795
RDP training set 14	Bacteria;Proteobacteria;Gammaproteobacteria;Oceanospirillales;Alcanivoracaceae;Alcanivorax	0.00012733	9.16941e-05	0.292398
RDP training set 14	Bacteria;Proteobacteria;Gammaproteobacteria;Oceanospirillales;Alcanivoracaceae;Kangiella	0	0	0
RDP training set 14	Bacteria;Proteobacteria;Gammaproteobacteria;Oceanospirillales;Hahellaceae;Endozoicomonas	5.58276e-05	4.75128e-05	0.292398
RDP training set 14	Bacteria;Proteobacteria;Gammaproteobacteria;Oceanospirillales;Hahellaceae;Hahella	0.000321258	0.000213586	0.584795
RDP training set 14	Bacteria;Proteobacteria;Gammaproteobacteria;Oceanospirillales;Halomonadaceae;Carnimonas	0.000147291	7.5125e-05	0.584795
RDP training set 14	Bacteria;Proteobacteria;Gammaproteobacteria;Oceanospirillales;Halomonadaceae;Chromohalobacter	9.87293e-05	5.49368e-05	0.584795
RDP training set 14	Bacteria;Proteobacteria;Gammaproteobacteria;Oceanospirillales;Halomonadaceae;Cobetia	1.35282e-05	1.35282e-05	0.146199
RDP training set 14	Bacteria;Proteobacteria;Gammaproteobacteria;Oceanospirillales;Halomonadaceae;Halomonas	0.00588117	0.00075187	18.1287
RDP training set 14	Bacteria;Proteobacteria;Gammaproteobacteria;Oceanospirillales;Halomonadaceae;Halotalea	4.46818e-05	4.46818e-05	0.146199
RDP training set 14	Bacteria;Proteobacteria;Gammaproteobacteria;Oceanospirillales;Halomonadaceae;Kushneria	0.000217944	9.01309e-05	0.877193
RDP training set 14	Bacteria;Proteobacteria;Gammaproteobacteria;Oceanospirillales;Halomonadaceae;Modicisalibacter	8.73872e-06	8.73872e-06	0.146199
RDP training set 14	Bacteria;Proteobacteria;Gammaproteobacteria;Oceanospirillales;Halomonadaceae;Salinicola	2.67372e-05	2.67372e-05	0.146199
RDP training set 14	Bacteria;Proteobacteria;Gammaproteobacteria;Oceanospirillales;Halomonadaceae;Zymobacter	0.000226864	8.0741e-05	1.46199
RDP training set 14	Bacteria;Proteobacteria;Gammaproteobacteria;Oceanospirillales;Litoricolaceae;Litoricola	0.000105025	6.54964e-05	0.438596
RDP training set 14	Bacteria;Proteobacteria;Gammaproteobacteria;Oceanospirillales;Oceanospirillaceae;Marinospirillum	3.56984e-05	2.54942e-05	0.292398
RDP training set 14	Bacteria;Proteobacteria;Gammaproteobacteria;Oceanospirillales;Oceanospirillaceae;Neptunomonas	1.13614e-05	1.13614e-05	0.146199
RDP training set 14	Bacteria;Proteobacteria;Gammaproteobacteria;Oceanospirillales;Oceanospirillaceae;Oceaniserpentilla	7.33889e-05	6.30431e-05	0.292398
RDP training set 14	Bacteria;Proteobacteria;Gammaproteobacteria;Oceanospirillales;Oceanospirillaceae;Pseudospirillum	0	0	0
RDP training set 14	Bacteria;Proteobacteria;Gammaproteobacteria;Oceanospirillales;Oceanospirillaceae;Reinekea	1.12965e-05	1.12965e-05	0.146199
RDP training set 14	Bacteria;Proteobacteria;Gammaproteobacteria;Oceanospirillales;Oceanospirillaceae;Thalassolituus	9.75472e-05	6.62204e-05	0.438596
RDP training set 14	Bacteria;Proteobacteria;Gammaproteobacteria;Oceanospirillales;Oleiphilaceae;Oleiphilus	0.000163456	6.19146e-05	1.31579
RDP training set 14	Bacteria;Proteobacteria;Gammaproteobacteria;Oceanospirillales;Saccharospirillaceae;Saccharospirillum	0.000154382	8.79419e-05	0.730994
RDP training set 14	Bacteria;Proteobacteria;Gammaproteobacteria;Orbales;Orbaceae;Orbus	0.000170518	0.000121736	0.438596
RDP training set 14	Bacteria;Proteobacteria;Gammaproteobacteria;Pasteurellales;Pasteurellaceae;Actinobacillus	0.0211822	0.00382513	35.0877
RDP training set 14	Bacteria;Proteobacteria;Gammaproteobacteria;Pasteurellales;Pasteurellaceae;Avibacterium	0.000135976	9.71533e-05	0.292398
RDP training set 14	Bacteria;Proteobacteria;Gammaproteobacteria;Pasteurellales;Pasteurellaceae;Basfia	5.17008e-05	3.14658e-05	0.438596
RDP training set 14	Bacteria;Proteobacteria;Gammaproteobacteria;Pasteurellales;Pasteurellaceae;Bibersteinia	0.00400651	0.00317598	3.21637
RDP training set 14	Bacteria;Proteobacteria;Gammaproteobacteria;Pasteurellales;Pasteurellaceae;Gallibacterium	0.000524416	0.000152695	2.92398
RDP training set 14	Bacteria;Proteobacteria;Gammaproteobacteria;Pasteurellales;Pasteurellaceae;Haemophilus	0.000773517	0.000249209	3.07018
RDP training set 14	Bacteria;Proteobacteria;Gammaproteobacteria;Pasteurellales;Pasteurellaceae;Histophilus	0.000152922	7.95479e-05	0.730994
RDP training set 14	Bacteria;Proteobacteria;Gammaproteobacteria;Pasteurellales;Pasteurellaceae;Mannheimia	0.00158965	0.000310631	6.57895
RDP training set 14	Bacteria;Proteobacteria;Gammaproteobacteria;Pasteurellales;Pasteurellaceae;Pasteurella	0.00286466	0.000661084	9.21053
RDP training set 14	Bacteria;Proteobacteria;Gammaproteobacteria;Pasteurellales;Pasteurellaceae;Volucribacter	0.180649	0.0163723	73.6842
RDP training set 14	Bacteria;Proteobacteria;Gammaproteobacteria;Pseudomonadales;Moraxellaceae;Acinetobacter	0.0182997	0.00571151	13.7427
RDP training set 14	Bacteria;Proteobacteria;Gammaproteobacteria;Pseudomonadales;Moraxellaceae;Alkanindiges	8.0755e-06	8.0755e-06	0.146199
RDP training set 14	Bacteria;Proteobacteria;Gammaproteobacteria;Pseudomonadales;Moraxellaceae;Enhydrobacter	4.76048e-05	3.37116e-05	0.292398
RDP training set 14	Bacteria;Proteobacteria;Gammaproteobacteria;Pseudomonadales;Moraxellaceae;Moraxella	0.000614612	0.00017401	2.92398
RDP training set 14	Bacteria;Proteobacteria;Gammaproteobacteria;Pseudomonadales;Moraxellaceae;Perlucidibaca	0.000375663	0.000150696	1.75439
RDP training set 14	Bacteria;Proteobacteria;Gammaproteobacteria;Pseudomonadales;Moraxellaceae;Psychrobacter	0.000789764	0.000292128	2.77778
RDP training set 14	Bacteria;Proteobacteria;Gammaproteobacteria;Pseudomonadales;Pseudomonadaceae;Azomonas	3.98145e-05	3.98145e-05	0.146199
RDP training set 14	Bacteria;Proteobacteria;Gammaproteobacteria;Pseudomonadales;Pseudomonadaceae;Azotobacter	0.000183571	0.000117129	0.438596
RDP training set 14	Bacteria;Proteobacteria;Gammaproteobacteria;Pseudomonadales;Pseudomonadaceae;Cellvibrio	0.000585231	0.000218446	1.90058
RDP training set 14	Bacteria;Proteobacteria;Gammaproteobacteria;Pseudomonadales;Pseudomonadaceae;Pseudomonas	0.0369232	0.00845679	24.1228
RDP training set 14	Bacteria;Proteobacteria;Gammaproteobacteria;Pseudomonadales;Pseudomonadaceae;Serpens	0.000707385	0.000327641	1.31579
RDP training set 14	Bacteria;Proteobacteria;Gammaproteobacteria;Thiotrichales;Piscirickettsiaceae;Cycloclasticus	0.000284506	0.000200135	1.02339
RDP training set 14	Bacteria;Proteobacteria;Gammaproteobacteria;Thiotrichales;Piscirickettsiaceae;Methylophaga	0.000225407	0.000190938	0.292398
RDP training set 14	Bacteria;Proteobacteria;Gammaproteobacteria;Thiotrichales;Piscirickettsiaceae;Thioalkalimicrobium	0.000252548	9.26867e-05	1.60819
RDP training set 14	Bacteria;Proteobacteria;Gammaproteobacteria;Thiotrichales;Piscirickettsiaceae;Thiomicrospira	6.56525e-05	3.18384e-05	0.730994
RDP training set 14	Bacteria;Proteobacteria;Gammaproteobacteria;Thiotrichales;Thiotrichaceae;Leucothrix	1.42619e-05	1.42619e-05	0.146199
RDP training set 14	Bacteria;Proteobacteria;Gammaproteobacteria;Thiotrichales;Thiotrichaceae;Thiothrix	0.000667815	0.000228007	2.77778
RDP training set 14	Bacteria;Proteobacteria;Gammaproteobacteria;Thiotrichales;Thiotrichales_incertae_sedis;Caedibacter	0.000229099	0.000148296	0.730994
RDP training set 14	Bacteria;Proteobacteria;Gammaproteobacteria;Vibrionales;Vibrionaceae;Photobacterium	0.0525229	0.00685428	47.5146
RDP training set 14	Bacteria;Proteobacteria;Gammaproteobacteria;Vibrionales;Vibrionaceae;Salinivibrio	0	0	0
RDP training set 14	Bacteria;Proteobacteria;Gammaproteobacteria;Vibrionales;Vibrionaceae;Vibrio	0.000985463	0.000211328	4.97076
RDP training set 14	Bacteria;Proteobacteria;Gammaproteobacteria;Xanthomonadales;Sinobacteraceae;Steroidobacter	9.05236e-05	7.67274e-05	0.292398
RDP training set 14	Bacteria;Proteobacteria;Gammaproteobacteria;Xanthomonadales;Xanthomonadaceae;Aquimonas	3.05712e-05	1.82651e-05	0.438596
RDP training set 14	Bacteria;Proteobacteria;Gammaproteobacteria;Xanthomonadales;Xanthomonadaceae;Arenimonas	0.000329266	0.000163343	1.02339
RDP training set 14	Bacteria;Proteobacteria;Gammaproteobacteria;Xanthomonadales;Xanthomonadaceae;Aspromonas	0.00154976	0.000281346	7.01754
RDP training set 14	Bacteria;Proteobacteria;Gammaproteobacteria;Xanthomonadales;Xanthomonadaceae;Dokdonella	7.45293e-05	4.46806e-05	0.584795
RDP training set 14	Bacteria;Proteobacteria;Gammaproteobacteria;Xanthomonadales;Xanthomonadaceae;Dyella	0.000409768	0.000144326	2.04678
RDP training set 14	Bacteria;Proteobacteria;Gammaproteobacteria;Xanthomonadales;Xanthomonadaceae;Frateuria	4.62143e-05	3.26545e-05	0.292398
RDP training set 14	Bacteria;Proteobacteria;Gammaproteobacteria;Xanthomonadales;Xanthomonadaceae;Fulvimonas	4.98904e-06	4.98904e-06	0.146199
RDP training set 14	Bacteria;Proteobacteria;Gammaproteobacteria;Xanthomonadales;Xanthomonadaceae;Ignatzschineria	0.000115274	5.73854e-05	0.730994
RDP training set 14	Bacteria;Proteobacteria;Gammaproteobacteria;Xanthomonadales;Xanthomonadaceae;Luteibacter	5.17006e-05	3.21494e-05	0.438596
RDP training set 14	Bacteria;Proteobacteria;Gammaproteobacteria;Xanthomonadales;Xanthomonadaceae;Luteimonas	0.000809329	0.000372723	2.48538
RDP training set 14	Bacteria;Proteobacteria;Gammaproteobacteria;Xanthomonadales;Xanthomonadaceae;Lysobacter	0.00103183	0.000207477	6.14035
RDP training set 14	Bacteria;Proteobacteria;Gammaproteobacteria;Xanthomonadales;Xanthomonadaceae;Pseudofulvimonas	2.95859e-05	2.95859e-05	0.146199
RDP training set 14	Bacteria;Proteobacteria;Gammaproteobacteria;Xanthomonadales;Xanthomonadaceae;Pseudoxanthomonas	0.00106068	0.000303919	3.21637
RDP training set 14	Bacteria;Proteobacteria;Gammaproteobacteria;Xanthomonadales;Xanthomonadaceae;Rhodanobacter	0.000192374	0.000123067	0.730994
RDP training set 14	Bacteria;Proteobacteria;Gammaproteobacteria;Xanthomonadales;Xanthomonadaceae;Silanimonas	9.81398e-06	9.81398e-06	0.146199
RDP training set 14	Bacteria;Proteobacteria;Gammaproteobacteria;Xanthomonadales;Xanthomonadaceae;Stenotrophomonas	0.00342237	0.00079068	8.91813
RDP training set 14	Bacteria;Proteobacteria;Gammaproteobacteria;Xanthomonadales;Xanthomonadaceae;Thermomonas	0.00150611	0.000310884	6.87135
RDP training set 14	Bacteria;Proteobacteria;Gammaproteobacteria;Xanthomonadales;Xanthomonadaceae;Wohlfahrtiimonas	0.000115939	0.000115939	0.146199
RDP training set 14	Bacteria;Proteobacteria;Gammaproteobacteria;Xanthomonadales;Xanthomonadaceae;Xanthomonas	0.000913413	0.000261257	4.23977
RDP training set 14	Bacteria;Proteobacteria;Gammaproteobacteria;Xanthomonadales;Xanthomonadaceae;Xylella	8.98032e-05	6.16738e-05	0.438596
RDP training set 14	Bacteria;Proteobacteria;Zetaproteobacteria;Mariprofundales;Mariprofundaceae;Mariprofundus	0.000270384	0.000110213	1.16959
RDP training set 14	Bacteria;SR1;;Other;Other;Other	0.216924	0.0114278	76.1696
RDP training set 14	Bacteria;Spirochaetes;Spirochaetia;Spirochaetales;Leptospiraceae;Leptonema	0.000107028	9.63889e-05	0.292398
RDP training set 14	Bacteria;Spirochaetes;Spirochaetia;Spirochaetales;Leptospiraceae;Leptospira	0.000160374	0.000136247	0.292398
RDP training set 14	Bacteria;Spirochaetes;Spirochaetia;Spirochaetales;Leptospiraceae;Turneriella	2.63432e-05	2.0665e-05	0.292398
RDP training set 14	Bacteria;Spirochaetes;Spirochaetia;Spirochaetales;Spirochaetaceae;Borrelia	2.49144e-05	1.94427e-05	0.292398
RDP training set 14	Bacteria;Spirochaetes;Spirochaetia;Spirochaetales;Spirochaetaceae;Sphaerochaeta	0.0150405	0.0034088	24.5614
RDP training set 14	Bacteria;Spirochaetes;Spirochaetia;Spirochaetales;Spirochaetaceae;Spirochaeta	0.0636634	0.00482152	68.5673
RDP training set 14	Bacteria;Spirochaetes;Spirochaetia;Spirochaetales;Spirochaetaceae;Treponema	0.606039	0.0197104	97.6608
RDP training set 14	Bacteria;Synergistetes;Synergistia;Synergistales;Synergistaceae;Aminiphilus	0.00138824	0.000359154	2.63158
RDP training set 14	Bacteria;Synergistetes;Synergistia;Synergistales;Synergistaceae;Aminobacterium	0.000918898	0.000247936	3.36257
RDP training set 14	Bacteria;Synergistetes;Synergistia;Synergistales;Synergistaceae;Aminomonas	6.23357e-05	3.64726e-05	0.438596
RDP training set 14	Bacteria;Synergistetes;Synergistia;Synergistales;Synergistaceae;Anaerobaculum	0.00110648	0.000961139	1.02339
RDP training set 14	Bacteria;Synergistetes;Synergistia;Synergistales;Synergistaceae;Cloacibacillus	0.000658902	0.000213355	2.77778
RDP training set 14	Bacteria;Synergistetes;Synergistia;Synergistales;Synergistaceae;Dethiosulfovibrio	0.0628552	0.00320625	71.345
RDP training set 14	Bacteria;Synergistetes;Synergistia;Synergistales;Synergistaceae;Jonquetella	0.0415	0.00189463	68.2749
RDP training set 14	Bacteria;Synergistetes;Synergistia;Synergistales;Synergistaceae;Pyramidobacter	0.0750563	0.0237237	64.9123
RDP training set 14	Bacteria;Synergistetes;Synergistia;Synergistales;Synergistaceae;Synergistes	0.00329044	0.00055183	10.3801
RDP training set 14	Bacteria;Synergistetes;Synergistia;Synergistales;Synergistaceae;Thermanaerovibrio	0.0110844	0.00496282	5.99415
RDP training set 14	Bacteria;Synergistetes;Synergistia;Synergistales;Synergistaceae;Thermovirga	0.0058048	0.000838224	18.1287
RDP training set 14	Bacteria;Tenericutes;Mollicutes;Acholeplasmatales;Acholeplasmataceae;Acholeplasma	0.122782	0.00467961	84.0643
RDP training set 14	Bacteria;Tenericutes;Mollicutes;Anaeroplasmatales;Anaeroplasmataceae;Anaeroplasma	0.279827	0.0143365	82.8947
RDP training set 14	Bacteria;Tenericutes;Mollicutes;Anaeroplasmatales;Anaeroplasmataceae;Asteroleplasma	0.0190461	0.00148832	41.2281
RDP training set 14	Bacteria;Tenericutes;Mollicutes;Entomoplasmatales;Entomoplasmataceae;Entomoplasma	1.33515e-05	1.33515e-05	0.146199
RDP training set 14	Bacteria;Tenericutes;Mollicutes;Entomoplasmatales;Entomoplasmataceae;Mesoplasma	0.000138643	0.000138643	0.146199
RDP training set 14	Bacteria;Tenericutes;Mollicutes;Entomoplasmatales;Spiroplasmataceae;Spiroplasma	0.0033087	0.000692771	9.64912
RDP training set 14	Bacteria;Tenericutes;Mollicutes;Haloplasmatales;Haloplasmataceae;Haloplasma	0.00198031	0.000342485	8.77193
RDP training set 14	Bacteria;Tenericutes;Mollicutes;Mycoplasmatales;Mycoplasmataceae;Mycoplasma	0.00833778	0.00102909	21.7836
RDP training set 14	Bacteria;Tenericutes;Mollicutes;Mycoplasmatales;Mycoplasmataceae;Ureaplasma	0.0158274	0.00343257	18.2749
RDP training set 14	Bacteria;Thermodesulfobacteria;Thermodesulfobacteria;Thermodesulfobacteriales;Thermodesulfobacteriaceae;Caldimicrobium	0.0010129	0.000291115	2.77778
RDP training set 14	Bacteria;Thermodesulfobacteria;Thermodesulfobacteria;Thermodesulfobacteriales;Thermodesulfobacteriaceae;Thermodesulfatator	0.0010074	0.000422868	1.60819
RDP training set 14	Bacteria;Thermodesulfobacteria;Thermodesulfobacteria;Thermodesulfobacteriales;Thermodesulfobacteriaceae;Thermosulfurimonas	0.000110508	7.38149e-05	0.438596
RDP training set 14	Bacteria;Thermotogae;Thermotogae;Thermotogales;Thermotogaceae;Fervidobacterium	0.00298189	0.000951233	6.57895
RDP training set 14	Bacteria;Thermotogae;Thermotogae;Thermotogales;Thermotogaceae;Kosmotoga	1.02323e-05	1.02323e-05	0.146199
RDP training set 14	Bacteria;Thermotogae;Thermotogae;Thermotogales;Thermotogaceae;Marinitoga	3.99886e-05	3.10251e-05	0.292398
RDP training set 14	Bacteria;Thermotogae;Thermotogae;Thermotogales;Thermotogaceae;Thermosipho	0.000147141	0.000147141	0.146199
RDP training set 14	Bacteria;Thermotogae;Thermotogae;Thermotogales;Thermotogaceae;Thermotoga	0.00934809	0.00147205	22.807
RDP training set 14	Bacteria;Verrucomicrobia;Opitutae;Opitutales;Opitutaceae;Alterococcus	0.000830624	0.000227267	3.80117
RDP training set 14	Bacteria;Verrucomicrobia;Opitutae;Opitutales;Opitutaceae;Opitutus	0.00243496	0.000562121	9.79532
RDP training set 14	Bacteria;Verrucomicrobia;Opitutae;Puniceicoccales;Puniceicoccaceae;Coraliomargarita	0.00600869	0.00156532	9.79532
RDP training set 14	Bacteria;Verrucomicrobia;Opitutae;Puniceicoccales;Puniceicoccaceae;Pelagicoccus	0.000992513	0.000228616	4.53216
RDP training set 14	Bacteria;Verrucomicrobia;Opitutae;Puniceicoccales;Puniceicoccaceae;Puniceicoccus	0.00754267	0.00143858	13.3041
RDP training set 14	Bacteria;Verrucomicrobia;Subdivision3;;Other;Other	0.000705745	0.000157448	3.80117
RDP training set 14	Bacteria;Verrucomicrobia;Subdivision5;;Other;Other	0.0690567	0.00611023	66.9591
RDP training set 14	Bacteria;Verrucomicrobia;Verrucomicrobiae;Verrucomicrobiales;Verrucomicrobiaceae;Haloferula	1.0499e-05	1.0499e-05	0.146199
RDP training set 14	Bacteria;Verrucomicrobia;Verrucomicrobiae;Verrucomicrobiales;Verrucomicrobiaceae;Luteolibacter	0.000150142	9.79726e-05	0.438596
RDP training set 14	Bacteria;Verrucomicrobia;Verrucomicrobiae;Verrucomicrobiales;Verrucomicrobiaceae;Roseibacillus	0.000163864	0.000146402	0.292398
RDP training set 14	Bacteria;Verrucomicrobia;Verrucomicrobiae;Verrucomicrobiales;Verrucomicrobiaceae;Verrucomicrobium	0.00189465	0.000503054	4.82456
RDP training set 14	Bacteria;candidate_division_ZB3;;Other;Other;Other	0.00044709	0.000239502	0.877193
RDP training set 14	No blast hit;Other;Other;Other;Other;Other	0.014543	0.00113572	39.7661
Greengenes 13_8	No blast hit;Other;Other;Other;Other;Other	0.00169622	0.000313459	6.87135
Greengenes 13_8	k__Bacteria;p__;c__;o__;f__;g__	0.000966668	0.000252909	4.09357
Greengenes 13_8	k__Bacteria;p__Acidobacteria;c__;o__;f__;g__	2.9048e-05	2.9048e-05	0.146199
Greengenes 13_8	k__Bacteria;p__Acidobacteria;c__Acidobacteria-6;o__iii1-15;f__;g__	4.07733e-05	3.02657e-05	0.292398
Greengenes 13_8	k__Bacteria;p__Acidobacteria;c__Acidobacteriia;o__Acidobacteriales;f__Acidobacteriaceae;g__	7.66423e-05	4.70992e-05	0.438596
Greengenes 13_8	k__Bacteria;p__Acidobacteria;c__Acidobacteriia;o__Acidobacteriales;f__Acidobacteriaceae;g__Terriglobus	0.000107418	7.23421e-05	0.438596
Greengenes 13_8	k__Bacteria;p__Acidobacteria;c__Acidobacteriia;o__Acidobacteriales;f__Koribacteraceae;g__	2.45547e-05	2.45547e-05	0.146199
Greengenes 13_8	k__Bacteria;p__Acidobacteria;c__RB25;o__;f__;g__	0.000497438	0.000191619	2.04678
Greengenes 13_8	k__Bacteria;p__Acidobacteria;c__[Chloracidobacteria];o__RB41;f__;g__	1.75974e-05	1.75974e-05	0.146199
Greengenes 13_8	k__Bacteria;p__Actinobacteria;c__Acidimicrobiia;o__Acidimicrobiales;f__;g__	0.000327878	0.000139745	1.46199
Greengenes 13_8	k__Bacteria;p__Actinobacteria;c__Acidimicrobiia;o__Acidimicrobiales;f__C111;g__	0.000110927	5.02246e-05	0.730994
Greengenes 13_8	k__Bacteria;p__Actinobacteria;c__Acidimicrobiia;o__Acidimicrobiales;f__EB1017;g__	0.000144617	8.27263e-05	0.584795
Greengenes 13_8	k__Bacteria;p__Actinobacteria;c__Acidimicrobiia;o__Acidimicrobiales;f__Microthrixaceae;g__	1.36634e-05	1.36634e-05	0.146199
Greengenes 13_8	k__Bacteria;p__Actinobacteria;c__Actinobacteria;o__Actinomycetales;f__;g__	0.00151336	0.0002953	6.72515
Greengenes 13_8	k__Bacteria;p__Actinobacteria;c__Actinobacteria;o__Actinomycetales;f__Actinomycetaceae;g__	0.00306167	0.000639895	10.3801
Greengenes 13_8	k__Bacteria;p__Actinobacteria;c__Actinobacteria;o__Actinomycetales;f__Actinomycetaceae;g__Actinomyces	0.00198995	0.000529583	5.55556
Greengenes 13_8	k__Bacteria;p__Actinobacteria;c__Actinobacteria;o__Actinomycetales;f__Actinomycetaceae;g__Arcanobacterium	0.000739746	0.000304534	2.04678
Greengenes 13_8	k__Bacteria;p__Actinobacteria;c__Actinobacteria;o__Actinomycetales;f__Actinomycetaceae;g__N09	0.000209548	0.00018866	0.292398
Greengenes 13_8	k__Bacteria;p__Actinobacteria;c__Actinobacteria;o__Actinomycetales;f__Actinomycetaceae;g__Trueperella	0.000641486	0.000253905	1.90058
Greengenes 13_8	k__Bacteria;p__Actinobacteria;c__Actinobacteria;o__Actinomycetales;f__Actinopolysporaceae;g__	0.0003761	0.000206969	1.46199
Greengenes 13_8	k__Bacteria;p__Actinobacteria;c__Actinobacteria;o__Actinomycetales;f__Actinosynnemataceae;g__Actinoalloteichus	2.02016e-05	2.02016e-05	0.146199
Greengenes 13_8	k__Bacteria;p__Actinobacteria;c__Actinobacteria;o__Actinomycetales;f__Actinosynnemataceae;g__Saccharothrix	0	0	0
Greengenes 13_8	k__Bacteria;p__Actinobacteria;c__Actinobacteria;o__Actinomycetales;f__Actinosynnemataceae;g__Umezawaea	5.21208e-05	5.21208e-05	0.146199
Greengenes 13_8	k__Bacteria;p__Actinobacteria;c__Actinobacteria;o__Actinomycetales;f__Beutenbergiaceae;g__Beutenbergia	1.34004e-05	1.34004e-05	0.146199
Greengenes 13_8	k__Bacteria;p__Actinobacteria;c__Actinobacteria;o__Actinomycetales;f__Beutenbergiaceae;g__Salana	2.09409e-05	1.47983e-05	0.292398
Greengenes 13_8	k__Bacteria;p__Actinobacteria;c__Actinobacteria;o__Actinomycetales;f__Beutenbergiaceae;g__Serinibacter	9.46804e-06	6.69536e-06	0.292398
Greengenes 13_8	k__Bacteria;p__Actinobacteria;c__Actinobacteria;o__Actinomycetales;f__Bogoriellaceae;g__Georgenia	1.31308e-05	1.31308e-05	0.146199
Greengenes 13_8	k__Bacteria;p__Actinobacteria;c__Actinobacteria;o__Actinomycetales;f__Brevibacteriaceae;g__Brevibacterium	0.00389061	0.00133047	6.72515
Greengenes 13_8	k__Bacteria;p__Actinobacteria;c__Actinobacteria;o__Actinomycetales;f__Cellulomonadaceae;g__	0	0	0
Greengenes 13_8	k__Bacteria;p__Actinobacteria;c__Actinobacteria;o__Actinomycetales;f__Cellulomonadaceae;g__Actinotalea	5.97175e-05	3.11127e-05	0.584795
Greengenes 13_8	k__Bacteria;p__Actinobacteria;c__Actinobacteria;o__Actinomycetales;f__Cellulomonadaceae;g__Cellulomonas	0.000313445	0.000101642	1.60819
Greengenes 13_8	k__Bacteria;p__Actinobacteria;c__Actinobacteria;o__Actinomycetales;f__Cellulomonadaceae;g__Oerskovia	1.9628e-05	1.9628e-05	0.146199
Greengenes 13_8	k__Bacteria;p__Actinobacteria;c__Actinobacteria;o__Actinomycetales;f__Cellulomonadaceae;g__Sediminihabitans	0	0	0
Greengenes 13_8	k__Bacteria;p__Actinobacteria;c__Actinobacteria;o__Actinomycetales;f__Corynebacteriaceae;g__Corynebacterium	0.108731	0.0256272	38.0117
Greengenes 13_8	k__Bacteria;p__Actinobacteria;c__Actinobacteria;o__Actinomycetales;f__Dermabacteraceae;g__	2.08945e-05	2.08945e-05	0.146199
Greengenes 13_8	k__Bacteria;p__Actinobacteria;c__Actinobacteria;o__Actinomycetales;f__Dermabacteraceae;g__Brachybacterium	0.00138174	0.000571475	3.21637
Greengenes 13_8	k__Bacteria;p__Actinobacteria;c__Actinobacteria;o__Actinomycetales;f__Dermabacteraceae;g__Dermabacter	3.04676e-05	3.04676e-05	0.146199
Greengenes 13_8	k__Bacteria;p__Actinobacteria;c__Actinobacteria;o__Actinomycetales;f__Dermabacteraceae;g__Devriesea	9.32391e-05	9.32391e-05	0.146199
Greengenes 13_8	k__Bacteria;p__Actinobacteria;c__Actinobacteria;o__Actinomycetales;f__Dermacoccaceae;g__Dermacoccus	9.67822e-05	7.55972e-05	0.292398
Greengenes 13_8	k__Bacteria;p__Actinobacteria;c__Actinobacteria;o__Actinomycetales;f__Dermatophilaceae;g__Piscicoccus	4.41208e-05	3.65787e-05	0.292398
Greengenes 13_8	k__Bacteria;p__Actinobacteria;c__Actinobacteria;o__Actinomycetales;f__Dietziaceae;g__	2.85489e-05	2.85489e-05	0.146199
Greengenes 13_8	k__Bacteria;p__Actinobacteria;c__Actinobacteria;o__Actinomycetales;f__Dietziaceae;g__Dietzia	0.00474677	0.00178761	7.45614
Greengenes 13_8	k__Bacteria;p__Actinobacteria;c__Actinobacteria;o__Actinomycetales;f__Frankiaceae;g__	0.000142233	6.64243e-05	0.877193
Greengenes 13_8	k__Bacteria;p__Actinobacteria;c__Actinobacteria;o__Actinomycetales;f__Geodermatophilaceae;g__	0.000342811	0.000144194	1.75439
Greengenes 13_8	k__Bacteria;p__Actinobacteria;c__Actinobacteria;o__Actinomycetales;f__Geodermatophilaceae;g__Blastococcus	0.00010412	9.60961e-05	0.292398
Greengenes 13_8	k__Bacteria;p__Actinobacteria;c__Actinobacteria;o__Actinomycetales;f__Geodermatophilaceae;g__Geodermatophilus	0.000111178	0.000111178	0.146199
Greengenes 13_8	k__Bacteria;p__Actinobacteria;c__Actinobacteria;o__Actinomycetales;f__Geodermatophilaceae;g__Modestobacter	1.61474e-05	1.61474e-05	0.146199
Greengenes 13_8	k__Bacteria;p__Actinobacteria;c__Actinobacteria;o__Actinomycetales;f__Glycomycetaceae;g__Glycomyces	0.000160826	9.4728e-05	0.584795
Greengenes 13_8	k__Bacteria;p__Actinobacteria;c__Actinobacteria;o__Actinomycetales;f__Glycomycetaceae;g__Haloglycomyces	0.000155696	0.000155696	0.146199
Greengenes 13_8	k__Bacteria;p__Actinobacteria;c__Actinobacteria;o__Actinomycetales;f__Gordoniaceae;g__Gordonia	0.000702028	0.000176768	3.07018
Greengenes 13_8	k__Bacteria;p__Actinobacteria;c__Actinobacteria;o__Actinomycetales;f__Intrasporangiaceae;g__	0.00103216	0.000333424	3.50877
Greengenes 13_8	k__Bacteria;p__Actinobacteria;c__Actinobacteria;o__Actinomycetales;f__Intrasporangiaceae;g__Janibacter	2.47091e-05	1.9632e-05	0.292398
Greengenes 13_8	k__Bacteria;p__Actinobacteria;c__Actinobacteria;o__Actinomycetales;f__Intrasporangiaceae;g__Knoellia	0.000215819	0.000166396	0.292398
Greengenes 13_8	k__Bacteria;p__Actinobacteria;c__Actinobacteria;o__Actinomycetales;f__Intrasporangiaceae;g__Serinicoccus	3.94279e-05	3.94279e-05	0.146199
Greengenes 13_8	k__Bacteria;p__Actinobacteria;c__Actinobacteria;o__Actinomycetales;f__Intrasporangiaceae;g__Terracoccus	3.05238e-05	1.87026e-05	0.438596
Greengenes 13_8	k__Bacteria;p__Actinobacteria;c__Actinobacteria;o__Actinomycetales;f__Intrasporangiaceae;g__Tetrasphaera	2.68797e-05	2.68797e-05	0.146199
Greengenes 13_8	k__Bacteria;p__Actinobacteria;c__Actinobacteria;o__Actinomycetales;f__Jonesiaceae;g__	7.69734e-05	4.87838e-05	0.584795
Greengenes 13_8	k__Bacteria;p__Actinobacteria;c__Actinobacteria;o__Actinomycetales;f__Jonesiaceae;g__Jonesia	0.000118256	9.98809e-05	0.292398
Greengenes 13_8	k__Bacteria;p__Actinobacteria;c__Actinobacteria;o__Actinomycetales;f__Kineosporiaceae;g__	0.000159159	6.64914e-05	1.02339
Greengenes 13_8	k__Bacteria;p__Actinobacteria;c__Actinobacteria;o__Actinomycetales;f__Kineosporiaceae;g__Kineococcus	0.000168319	7.02239e-05	1.16959
Greengenes 13_8	k__Bacteria;p__Actinobacteria;c__Actinobacteria;o__Actinomycetales;f__Kineosporiaceae;g__Kineosporia	1.06249e-05	1.06249e-05	0.146199
Greengenes 13_8	k__Bacteria;p__Actinobacteria;c__Actinobacteria;o__Actinomycetales;f__Microbacteriaceae;g__	0.00164171	0.000317373	7.45614
Greengenes 13_8	k__Bacteria;p__Actinobacteria;c__Actinobacteria;o__Actinomycetales;f__Microbacteriaceae;g__Agreia	0.00177261	0.000468917	5.84795
Greengenes 13_8	k__Bacteria;p__Actinobacteria;c__Actinobacteria;o__Actinomycetales;f__Microbacteriaceae;g__Agrococcus	0.000288665	0.000102536	2.04678
Greengenes 13_8	k__Bacteria;p__Actinobacteria;c__Actinobacteria;o__Actinomycetales;f__Microbacteriaceae;g__Agromyces	0.000109689	7.51072e-05	0.584795
Greengenes 13_8	k__Bacteria;p__Actinobacteria;c__Actinobacteria;o__Actinomycetales;f__Microbacteriaceae;g__Candidatus Aquiluna	3.04026e-05	2.15455e-05	0.292398
Greengenes 13_8	k__Bacteria;p__Actinobacteria;c__Actinobacteria;o__Actinomycetales;f__Microbacteriaceae;g__Clavibacter	0.00048854	0.000166107	2.19298
Greengenes 13_8	k__Bacteria;p__Actinobacteria;c__Actinobacteria;o__Actinomycetales;f__Microbacteriaceae;g__Cryocola	0.00101214	0.000546469	1.31579
Greengenes 13_8	k__Bacteria;p__Actinobacteria;c__Actinobacteria;o__Actinomycetales;f__Microbacteriaceae;g__Curtobacterium	0.00169474	0.000293451	7.89474
Greengenes 13_8	k__Bacteria;p__Actinobacteria;c__Actinobacteria;o__Actinomycetales;f__Microbacteriaceae;g__Frigoribacterium	0.000657703	0.000205879	3.36257
Greengenes 13_8	k__Bacteria;p__Actinobacteria;c__Actinobacteria;o__Actinomycetales;f__Microbacteriaceae;g__Labedella	4.00362e-05	2.8757e-05	0.292398
Greengenes 13_8	k__Bacteria;p__Actinobacteria;c__Actinobacteria;o__Actinomycetales;f__Microbacteriaceae;g__Leucobacter	0.00139389	0.000315994	4.82456
Greengenes 13_8	k__Bacteria;p__Actinobacteria;c__Actinobacteria;o__Actinomycetales;f__Microbacteriaceae;g__Microbacterium	0.00452172	0.000670303	14.7661
Greengenes 13_8	k__Bacteria;p__Actinobacteria;c__Actinobacteria;o__Actinomycetales;f__Microbacteriaceae;g__Mycetocola	0.000728144	0.000255379	3.07018
Greengenes 13_8	k__Bacteria;p__Actinobacteria;c__Actinobacteria;o__Actinomycetales;f__Microbacteriaceae;g__Pseudoclavibacter	0.000444764	0.000104887	3.21637
Greengenes 13_8	k__Bacteria;p__Actinobacteria;c__Actinobacteria;o__Actinomycetales;f__Microbacteriaceae;g__Rathayibacter	0.000260737	9.52969e-05	1.90058
Greengenes 13_8	k__Bacteria;p__Actinobacteria;c__Actinobacteria;o__Actinomycetales;f__Microbacteriaceae;g__Salinibacterium	0.00125836	0.000342993	4.23977
Greengenes 13_8	k__Bacteria;p__Actinobacteria;c__Actinobacteria;o__Actinomycetales;f__Microbacteriaceae;g__Schumannella	1.61474e-05	1.61474e-05	0.146199
Greengenes 13_8	k__Bacteria;p__Actinobacteria;c__Actinobacteria;o__Actinomycetales;f__Microbacteriaceae;g__Subtercola	0.000100603	8.31105e-05	0.292398
Greengenes 13_8	k__Bacteria;p__Actinobacteria;c__Actinobacteria;o__Actinomycetales;f__Micrococcaceae;g__	0.000639388	0.000164714	3.50877
Greengenes 13_8	k__Bacteria;p__Actinobacteria;c__Actinobacteria;o__Actinomycetales;f__Micrococcaceae;g__Arthrobacter	0.00532889	0.000993873	11.6959
Greengenes 13_8	k__Bacteria;p__Actinobacteria;c__Actinobacteria;o__Actinomycetales;f__Micrococcaceae;g__Citricoccus	2.36549e-05	1.72707e-05	0.292398
Greengenes 13_8	k__Bacteria;p__Actinobacteria;c__Actinobacteria;o__Actinomycetales;f__Micrococcaceae;g__Kocuria	0.000331061	0.000108992	1.90058
Greengenes 13_8	k__Bacteria;p__Actinobacteria;c__Actinobacteria;o__Actinomycetales;f__Micrococcaceae;g__Microbispora	4.18896e-06	4.18896e-06	0.146199
Greengenes 13_8	k__Bacteria;p__Actinobacteria;c__Actinobacteria;o__Actinomycetales;f__Micrococcaceae;g__Micrococcus	0.00025914	8.86536e-05	1.60819
Greengenes 13_8	k__Bacteria;p__Actinobacteria;c__Actinobacteria;o__Actinomycetales;f__Micrococcaceae;g__Nesterenkonia	0.000518014	0.000219793	1.60819
Greengenes 13_8	k__Bacteria;p__Actinobacteria;c__Actinobacteria;o__Actinomycetales;f__Micrococcaceae;g__Rothia	0.000352446	0.000181907	0.877193
Greengenes 13_8	k__Bacteria;p__Actinobacteria;c__Actinobacteria;o__Actinomycetales;f__Micromonosporaceae;g__	0.000258077	7.63756e-05	2.04678
Greengenes 13_8	k__Bacteria;p__Actinobacteria;c__Actinobacteria;o__Actinomycetales;f__Micromonosporaceae;g__Actinoplanes	0.000137957	6.15942e-05	0.877193
Greengenes 13_8	k__Bacteria;p__Actinobacteria;c__Actinobacteria;o__Actinomycetales;f__Micromonosporaceae;g__Asanoa	1.0316e-05	1.0316e-05	0.146199
Greengenes 13_8	k__Bacteria;p__Actinobacteria;c__Actinobacteria;o__Actinomycetales;f__Micromonosporaceae;g__Catenuloplanes	0	0	0
Greengenes 13_8	k__Bacteria;p__Actinobacteria;c__Actinobacteria;o__Actinomycetales;f__Micromonosporaceae;g__Couchioplanes	5.27282e-05	3.35911e-05	0.438596
Greengenes 13_8	k__Bacteria;p__Actinobacteria;c__Actinobacteria;o__Actinomycetales;f__Micromonosporaceae;g__Micromonospora	5.21008e-05	3.11625e-05	0.438596
Greengenes 13_8	k__Bacteria;p__Actinobacteria;c__Actinobacteria;o__Actinomycetales;f__Micromonosporaceae;g__Phytohabitans	4.54485e-06	4.54485e-06	0.146199
Greengenes 13_8	k__Bacteria;p__Actinobacteria;c__Actinobacteria;o__Actinomycetales;f__Micromonosporaceae;g__Pilimelia	0.00077064	0.000431507	1.31579
Greengenes 13_8	k__Bacteria;p__Actinobacteria;c__Actinobacteria;o__Actinomycetales;f__Mycobacteriaceae;g__Mycobacterium	0.00150662	0.000319049	5.55556
Greengenes 13_8	k__Bacteria;p__Actinobacteria;c__Actinobacteria;o__Actinomycetales;f__Nakamurellaceae;g__	0.000521988	0.000201463	1.46199
Greengenes 13_8	k__Bacteria;p__Actinobacteria;c__Actinobacteria;o__Actinomycetales;f__Nakamurellaceae;g__Humicoccus	2.04818e-05	2.04818e-05	0.146199
Greengenes 13_8	k__Bacteria;p__Actinobacteria;c__Actinobacteria;o__Actinomycetales;f__Nocardiaceae;g__	6.90157e-05	2.90238e-05	0.877193
Greengenes 13_8	k__Bacteria;p__Actinobacteria;c__Actinobacteria;o__Actinomycetales;f__Nocardiaceae;g__Nocardia	0.000114893	6.18744e-05	0.730994
Greengenes 13_8	k__Bacteria;p__Actinobacteria;c__Actinobacteria;o__Actinomycetales;f__Nocardiaceae;g__Rhodococcus	0.00736309	0.00119926	17.3977
Greengenes 13_8	k__Bacteria;p__Actinobacteria;c__Actinobacteria;o__Actinomycetales;f__Nocardiaceae;g__Segniliparus	8.02409e-05	8.02409e-05	0.146199
Greengenes 13_8	k__Bacteria;p__Actinobacteria;c__Actinobacteria;o__Actinomycetales;f__Nocardioidaceae;g__	0.00136686	0.000297369	5.99415
Greengenes 13_8	k__Bacteria;p__Actinobacteria;c__Actinobacteria;o__Actinomycetales;f__Nocardioidaceae;g__Aeromicrobium	0.000703715	0.000198344	2.92398
Greengenes 13_8	k__Bacteria;p__Actinobacteria;c__Actinobacteria;o__Actinomycetales;f__Nocardioidaceae;g__Friedmanniella	0.00116884	0.00032142	3.50877
Greengenes 13_8	k__Bacteria;p__Actinobacteria;c__Actinobacteria;o__Actinomycetales;f__Nocardioidaceae;g__Marmoricola	2.31218e-05	2.31218e-05	0.146199
Greengenes 13_8	k__Bacteria;p__Actinobacteria;c__Actinobacteria;o__Actinomycetales;f__Nocardioidaceae;g__Nocardioides	0.000268957	9.1752e-05	1.60819
Greengenes 13_8	k__Bacteria;p__Actinobacteria;c__Actinobacteria;o__Actinomycetales;f__Nocardioidaceae;g__Propionicimonas	0.000367534	0.000117571	2.04678
Greengenes 13_8	k__Bacteria;p__Actinobacteria;c__Actinobacteria;o__Actinomycetales;f__Nocardiopsaceae;g__	0.0035391	0.00134658	4.23977
Greengenes 13_8	k__Bacteria;p__Actinobacteria;c__Actinobacteria;o__Actinomycetales;f__Nocardiopsaceae;g__Marinactinospora	7.61056e-05	7.61056e-05	0.146199
Greengenes 13_8	k__Bacteria;p__Actinobacteria;c__Actinobacteria;o__Actinomycetales;f__Nocardiopsaceae;g__Nocardiopsis	0.00204351	0.000660273	4.97076
Greengenes 13_8	k__Bacteria;p__Actinobacteria;c__Actinobacteria;o__Actinomycetales;f__Nocardiopsaceae;g__Prauseria	5.08713e-05	2.54794e-05	0.730994
Greengenes 13_8	k__Bacteria;p__Actinobacteria;c__Actinobacteria;o__Actinomycetales;f__Nocardiopsaceae;g__Streptomonospora	1.07737e-05	1.07737e-05	0.146199
Greengenes 13_8	k__Bacteria;p__Actinobacteria;c__Actinobacteria;o__Actinomycetales;f__Nocardiopsaceae;g__Thermobifida	0.00310056	0.000869523	4.97076
Greengenes 13_8	k__Bacteria;p__Actinobacteria;c__Actinobacteria;o__Actinomycetales;f__Promicromonosporaceae;g__	0	0	0
Greengenes 13_8	k__Bacteria;p__Actinobacteria;c__Actinobacteria;o__Actinomycetales;f__Promicromonosporaceae;g__Cellulosimicrobium	0.000360762	0.000157965	1.02339
Greengenes 13_8	k__Bacteria;p__Actinobacteria;c__Actinobacteria;o__Actinomycetales;f__Promicromonosporaceae;g__Myceligenerans	1.95715e-05	1.95715e-05	0.146199
Greengenes 13_8	k__Bacteria;p__Actinobacteria;c__Actinobacteria;o__Actinomycetales;f__Promicromonosporaceae;g__Promicromonospora	0.00014411	0.000123321	0.292398
Greengenes 13_8	k__Bacteria;p__Actinobacteria;c__Actinobacteria;o__Actinomycetales;f__Promicromonosporaceae;g__Xylanimicrobium	1.24456e-05	1.24456e-05	0.146199
Greengenes 13_8	k__Bacteria;p__Actinobacteria;c__Actinobacteria;o__Actinomycetales;f__Propionibacteriaceae;g__	0.000857182	0.000211851	3.36257
Greengenes 13_8	k__Bacteria;p__Actinobacteria;c__Actinobacteria;o__Actinomycetales;f__Propionibacteriaceae;g__Brooklawnia	2.27795e-05	2.27795e-05	0.146199
Greengenes 13_8	k__Bacteria;p__Actinobacteria;c__Actinobacteria;o__Actinomycetales;f__Propionibacteriaceae;g__Luteococcus	0.000150769	0.000105527	0.438596
Greengenes 13_8	k__Bacteria;p__Actinobacteria;c__Actinobacteria;o__Actinomycetales;f__Propionibacteriaceae;g__Microlunatus	0.000122477	6.23998e-05	0.730994
Greengenes 13_8	k__Bacteria;p__Actinobacteria;c__Actinobacteria;o__Actinomycetales;f__Propionibacteriaceae;g__Propionibacterium	0.000108639	6.86425e-05	0.438596
Greengenes 13_8	k__Bacteria;p__Actinobacteria;c__Actinobacteria;o__Actinomycetales;f__Propionibacteriaceae;g__Tessaracoccus	0.000558009	0.00025179	1.90058
Greengenes 13_8	k__Bacteria;p__Actinobacteria;c__Actinobacteria;o__Actinomycetales;f__Pseudonocardiaceae;g__	0.000118804	6.99158e-05	0.584795
Greengenes 13_8	k__Bacteria;p__Actinobacteria;c__Actinobacteria;o__Actinomycetales;f__Pseudonocardiaceae;g__Actinomycetospora	0.000213729	0.000117674	0.730994
Greengenes 13_8	k__Bacteria;p__Actinobacteria;c__Actinobacteria;o__Actinomycetales;f__Pseudonocardiaceae;g__Pseudonocardia	0.000172403	6.82999e-05	1.16959
Greengenes 13_8	k__Bacteria;p__Actinobacteria;c__Actinobacteria;o__Actinomycetales;f__Pseudonocardiaceae;g__Saccharomonospora	0.00171773	0.000430188	4.38596
Greengenes 13_8	k__Bacteria;p__Actinobacteria;c__Actinobacteria;o__Actinomycetales;f__Pseudonocardiaceae;g__Saccharopolyspora	0.00329042	0.000726959	8.77193
Greengenes 13_8	k__Bacteria;p__Actinobacteria;c__Actinobacteria;o__Actinomycetales;f__Rarobacteraceae;g__Rarobacter	4.5137e-05	4.5137e-05	0.146199
Greengenes 13_8	k__Bacteria;p__Actinobacteria;c__Actinobacteria;o__Actinomycetales;f__Ruaniaceae;g__	7.65369e-05	4.45277e-05	0.438596
Greengenes 13_8	k__Bacteria;p__Actinobacteria;c__Actinobacteria;o__Actinomycetales;f__Sanguibacteraceae;g__	0.000475216	0.00026547	1.46199
Greengenes 13_8	k__Bacteria;p__Actinobacteria;c__Actinobacteria;o__Actinomycetales;f__Sanguibacteraceae;g__Sanguibacter	0.000545506	0.000161804	2.48538
Greengenes 13_8	k__Bacteria;p__Actinobacteria;c__Actinobacteria;o__Actinomycetales;f__Sporichthyaceae;g__	8.10424e-05	4.71743e-05	0.438596
Greengenes 13_8	k__Bacteria;p__Actinobacteria;c__Actinobacteria;o__Actinomycetales;f__Streptomycetaceae;g__	0.000206681	0.000180044	0.584795
Greengenes 13_8	k__Bacteria;p__Actinobacteria;c__Actinobacteria;o__Actinomycetales;f__Streptomycetaceae;g__Kitasatospora	0	0	0
Greengenes 13_8	k__Bacteria;p__Actinobacteria;c__Actinobacteria;o__Actinomycetales;f__Streptomycetaceae;g__Streptomyces	0.0032148	0.00117625	5.99415
Greengenes 13_8	k__Bacteria;p__Actinobacteria;c__Actinobacteria;o__Actinomycetales;f__Streptomycetaceae;g__actinomycete	8.21111e-05	8.21111e-05	0.146199
Greengenes 13_8	k__Bacteria;p__Actinobacteria;c__Actinobacteria;o__Actinomycetales;f__Streptosporangiaceae;g__	0	0	0
Greengenes 13_8	k__Bacteria;p__Actinobacteria;c__Actinobacteria;o__Actinomycetales;f__Streptosporangiaceae;g__Nonomuraea	3.16812e-05	2.47402e-05	0.292398
Greengenes 13_8	k__Bacteria;p__Actinobacteria;c__Actinobacteria;o__Actinomycetales;f__Streptosporangiaceae;g__Planobispora	7.70684e-05	7.70684e-05	0.146199
Greengenes 13_8	k__Bacteria;p__Actinobacteria;c__Actinobacteria;o__Actinomycetales;f__Streptosporangiaceae;g__Sphaerisporangium	0	0	0
Greengenes 13_8	k__Bacteria;p__Actinobacteria;c__Actinobacteria;o__Actinomycetales;f__Streptosporangiaceae;g__Streptosporangium	3.22308e-05	3.22308e-05	0.146199
Greengenes 13_8	k__Bacteria;p__Actinobacteria;c__Actinobacteria;o__Actinomycetales;f__Thermomonosporaceae;g__Actinomadura	2.70821e-05	2.18811e-05	0.292398
Greengenes 13_8	k__Bacteria;p__Actinobacteria;c__Actinobacteria;o__Actinomycetales;f__Tsukamurellaceae;g__Tsukamurella	0.000162772	0.000124956	0.438596
Greengenes 13_8	k__Bacteria;p__Actinobacteria;c__Actinobacteria;o__Actinomycetales;f__Williamsiaceae;g__Williamsia	0.00134939	0.000271467	6.57895
Greengenes 13_8	k__Bacteria;p__Actinobacteria;c__Actinobacteria;o__Actinomycetales;f__Yaniellaceae;g__Auritibacter	6.82917e-06	6.82917e-06	0.146199
Greengenes 13_8	k__Bacteria;p__Actinobacteria;c__Actinobacteria;o__Actinomycetales;f__Yaniellaceae;g__Yaniella	0.000320309	0.00011482	1.90058
Greengenes 13_8	k__Bacteria;p__Actinobacteria;c__Actinobacteria;o__Bifidobacteriales;f__Bifidobacteriaceae;g__	0.00102274	0.000426908	2.63158
Greengenes 13_8	k__Bacteria;p__Actinobacteria;c__Actinobacteria;o__Bifidobacteriales;f__Bifidobacteriaceae;g__Bifidobacterium	0.000244871	7.88139e-05	1.60819
Greengenes 13_8	k__Bacteria;p__Actinobacteria;c__Actinobacteria;o__Micrococcales;f__;g__	0	0	0
Greengenes 13_8	k__Bacteria;p__Actinobacteria;c__Coriobacteriia;o__Coriobacteriales;f__Coriobacteriaceae;g__	0.509102	0.0249448	97.3684
Greengenes 13_8	k__Bacteria;p__Actinobacteria;c__Coriobacteriia;o__Coriobacteriales;f__Coriobacteriaceae;g__Adlercreutzia	0.0196337	0.00214381	37.5731
Greengenes 13_8	k__Bacteria;p__Actinobacteria;c__Coriobacteriia;o__Coriobacteriales;f__Coriobacteriaceae;g__Atopobium	0.0229425	0.00193511	46.7836
Greengenes 13_8	k__Bacteria;p__Actinobacteria;c__Coriobacteriia;o__Coriobacteriales;f__Coriobacteriaceae;g__Collinsella	0.00329983	0.000560293	9.79532
Greengenes 13_8	k__Bacteria;p__Actinobacteria;c__Coriobacteriia;o__Coriobacteriales;f__Coriobacteriaceae;g__Eggerthella	0.000206821	9.14864e-05	1.02339
Greengenes 13_8	k__Bacteria;p__Actinobacteria;c__Coriobacteriia;o__Coriobacteriales;f__Coriobacteriaceae;g__Enterococcus	0.0118041	0.00119997	32.1637
Greengenes 13_8	k__Bacteria;p__Actinobacteria;c__Coriobacteriia;o__Coriobacteriales;f__Coriobacteriaceae;g__Olsenella	5.70889e-05	2.62047e-05	0.730994
Greengenes 13_8	k__Bacteria;p__Actinobacteria;c__Coriobacteriia;o__Coriobacteriales;f__Coriobacteriaceae;g__Paraeggerthella	0.000578422	0.000129683	3.80117
Greengenes 13_8	k__Bacteria;p__Actinobacteria;c__Coriobacteriia;o__Coriobacteriales;f__Coriobacteriaceae;g__Slackia	0.000406462	0.000109494	2.92398
Greengenes 13_8	k__Bacteria;p__Actinobacteria;c__MB-A2-108;o__0319-7L14;f__;g__	3.37865e-05	1.96653e-05	0.438596
Greengenes 13_8	k__Bacteria;p__Actinobacteria;c__Nitriliruptoria;o__Nitriliruptorales;f__Nitriliruptoraceae;g__Nitriliruptor	1.52338e-05	1.52338e-05	0.146199
Greengenes 13_8	k__Bacteria;p__Actinobacteria;c__OPB41;o__;f__;g__	0.000422486	0.000145009	2.04678
Greengenes 13_8	k__Bacteria;p__Actinobacteria;c__Thermoleophilia;o__Gaiellales;f__AK1AB1_02E;g__	2.83004e-05	2.00249e-05	0.292398
Greengenes 13_8	k__Bacteria;p__Actinobacteria;c__Thermoleophilia;o__Gaiellales;f__Gaiellaceae;g__	0.000168047	0.000105915	0.584795
Greengenes 13_8	k__Bacteria;p__Actinobacteria;c__Thermoleophilia;o__Solirubrobacterales;f__;g__	0.000243189	0.000131553	0.877193
Greengenes 13_8	k__Bacteria;p__Actinobacteria;c__Thermoleophilia;o__Solirubrobacterales;f__Patulibacteraceae;g__	6.92736e-05	3.65393e-05	0.584795
Greengenes 13_8	k__Bacteria;p__Actinobacteria;c__Thermoleophilia;o__Solirubrobacterales;f__Patulibacteraceae;g__Patulibacter	3.81388e-05	2.72639e-05	0.292398
Greengenes 13_8	k__Bacteria;p__Actinobacteria;c__Thermoleophilia;o__Solirubrobacterales;f__Solirubrobacteraceae;g__	6.5941e-05	3.81827e-05	0.438596
Greengenes 13_8	k__Bacteria;p__Actinobacteria;c__Thermoleophilia;o__Solirubrobacterales;f__Solirubrobacteraceae;g__Solirubrobacter	2.45547e-05	2.45547e-05	0.146199
Greengenes 13_8	k__Bacteria;p__Armatimonadetes;c__Armatimonadia;o__Armatimonadales;f__Armatimonadaceae;g__	2.41571e-05	2.41571e-05	0.146199
Greengenes 13_8	k__Bacteria;p__Armatimonadetes;c__SJA-176;o__RB046;f__;g__	0.00949813	0.000976487	23.538
Greengenes 13_8	k__Bacteria;p__Armatimonadetes;c__[Fimbriimonadia];o__[Fimbriimonadales];f__[Fimbriimonadaceae];g__Fimbriimonas	2.45547e-05	2.45547e-05	0.146199
Greengenes 13_8	k__Bacteria;p__BRC1;c__PRR-11;o__;f__;g__	4.05968e-05	3.09618e-05	0.292398
Greengenes 13_8	k__Bacteria;p__Bacteroidetes;c__At12OctB3;o__;f__;g__	0.00017038	0.000108863	0.584795
Greengenes 13_8	k__Bacteria;p__Bacteroidetes;c__Bacteroidia;o__Bacteroidales;f__;g__	8.37619	0.190023	100
Greengenes 13_8	k__Bacteria;p__Bacteroidetes;c__Bacteroidia;o__Bacteroidales;f__BA008;g__	1.02323e-05	1.02323e-05	0.146199
Greengenes 13_8	k__Bacteria;p__Bacteroidetes;c__Bacteroidia;o__Bacteroidales;f__BS11;g__	1.58646	0.0827243	95.0292
Greengenes 13_8	k__Bacteria;p__Bacteroidetes;c__Bacteroidia;o__Bacteroidales;f__Bacteroidaceae;g__	0.00073636	0.000256104	2.63158
Greengenes 13_8	k__Bacteria;p__Bacteroidetes;c__Bacteroidia;o__Bacteroidales;f__Bacteroidaceae;g__5-7N15	2.5924e-05	1.84707e-05	0.292398
Greengenes 13_8	k__Bacteria;p__Bacteroidetes;c__Bacteroidia;o__Bacteroidales;f__Bacteroidaceae;g__BF311	0.683731	0.0390286	89.3275
Greengenes 13_8	k__Bacteria;p__Bacteroidetes;c__Bacteroidia;o__Bacteroidales;f__Bacteroidaceae;g__Bacteroides	0.0322271	0.00255821	54.2398
Greengenes 13_8	k__Bacteria;p__Bacteroidetes;c__Bacteroidia;o__Bacteroidales;f__ML635J-40;g__	2.21614e-05	2.21614e-05	0.146199
Greengenes 13_8	k__Bacteria;p__Bacteroidetes;c__Bacteroidia;o__Bacteroidales;f__Marinilabiaceae;g__	0.00287912	0.000610651	8.77193
Greengenes 13_8	k__Bacteria;p__Bacteroidetes;c__Bacteroidia;o__Bacteroidales;f__Marinilabiaceae;g__Anaerophaga	0.00323757	0.000603073	8.04094
Greengenes 13_8	k__Bacteria;p__Bacteroidetes;c__Bacteroidia;o__Bacteroidales;f__Marinilabiaceae;g__Ruminofilibacter	0.00222445	0.00162433	0.292398
Greengenes 13_8	k__Bacteria;p__Bacteroidetes;c__Bacteroidia;o__Bacteroidales;f__Porphyromonadaceae;g__	0.00135581	0.000388644	3.65497
Greengenes 13_8	k__Bacteria;p__Bacteroidetes;c__Bacteroidia;o__Bacteroidales;f__Porphyromonadaceae;g__Candidatus Azobacteroides	6.21858e-05	6.21858e-05	0.146199
Greengenes 13_8	k__Bacteria;p__Bacteroidetes;c__Bacteroidia;o__Bacteroidales;f__Porphyromonadaceae;g__Dysgonomonas	0.00677758	0.0059886	1.31579
Greengenes 13_8	k__Bacteria;p__Bacteroidetes;c__Bacteroidia;o__Bacteroidales;f__Porphyromonadaceae;g__Paludibacter	0.0735716	0.00680555	54.8246
Greengenes 13_8	k__Bacteria;p__Bacteroidetes;c__Bacteroidia;o__Bacteroidales;f__Porphyromonadaceae;g__Parabacteroides	0.00132781	0.000312069	4.82456
Greengenes 13_8	k__Bacteria;p__Bacteroidetes;c__Bacteroidia;o__Bacteroidales;f__Porphyromonadaceae;g__Porphyromonas	0.00150344	0.000299102	5.70175
Greengenes 13_8	k__Bacteria;p__Bacteroidetes;c__Bacteroidia;o__Bacteroidales;f__Porphyromonadaceae;g__Proteiniphilum	0	0	0
Greengenes 13_8	k__Bacteria;p__Bacteroidetes;c__Bacteroidia;o__Bacteroidales;f__Porphyromonadaceae;g__Tannerella	9.97308e-05	7.19602e-05	0.292398
Greengenes 13_8	k__Bacteria;p__Bacteroidetes;c__Bacteroidia;o__Bacteroidales;f__Prevotellaceae;g__	0.21584	0.00922279	91.5205
Greengenes 13_8	k__Bacteria;p__Bacteroidetes;c__Bacteroidia;o__Bacteroidales;f__Prevotellaceae;g__Prevotella	22.2081	0.571588	100
Greengenes 13_8	k__Bacteria;p__Bacteroidetes;c__Bacteroidia;o__Bacteroidales;f__RF16;g__	1.33242	0.083758	95.614
Greengenes 13_8	k__Bacteria;p__Bacteroidetes;c__Bacteroidia;o__Bacteroidales;f__Rikenellaceae;g__	0.000125906	5.72038e-05	0.730994
Greengenes 13_8	k__Bacteria;p__Bacteroidetes;c__Bacteroidia;o__Bacteroidales;f__Rikenellaceae;g__Blvii28	0.00232522	0.000583734	5.99415
Greengenes 13_8	k__Bacteria;p__Bacteroidetes;c__Bacteroidia;o__Bacteroidales;f__Rikenellaceae;g__Rikenella	2.77312e-05	2.77312e-05	0.146199
Greengenes 13_8	k__Bacteria;p__Bacteroidetes;c__Bacteroidia;o__Bacteroidales;f__S24-7;g__	1.56995	0.0755023	98.9766
Greengenes 13_8	k__Bacteria;p__Bacteroidetes;c__Bacteroidia;o__Bacteroidales;f__SB-1;g__	0.000109267	0.000109267	0.146199
Greengenes 13_8	k__Bacteria;p__Bacteroidetes;c__Bacteroidia;o__Bacteroidales;f__[Barnesiellaceae];g__	1.34944e-05	1.34944e-05	0.146199
Greengenes 13_8	k__Bacteria;p__Bacteroidetes;c__Bacteroidia;o__Bacteroidales;f__[Odoribacteraceae];g__Butyricimonas	5.22773e-05	3.74913e-05	0.438596
Greengenes 13_8	k__Bacteria;p__Bacteroidetes;c__Bacteroidia;o__Bacteroidales;f__[Paraprevotellaceae];g__	0.751954	0.047479	98.3918
Greengenes 13_8	k__Bacteria;p__Bacteroidetes;c__Bacteroidia;o__Bacteroidales;f__[Paraprevotellaceae];g__CF231	0.819094	0.0281538	97.9532
Greengenes 13_8	k__Bacteria;p__Bacteroidetes;c__Bacteroidia;o__Bacteroidales;f__[Paraprevotellaceae];g__Paraprevotella	0.00617745	0.00156642	11.2573
Greengenes 13_8	k__Bacteria;p__Bacteroidetes;c__Bacteroidia;o__Bacteroidales;f__[Paraprevotellaceae];g__YRC22	0.978227	0.0390083	98.3918
Greengenes 13_8	k__Bacteria;p__Bacteroidetes;c__Bacteroidia;o__Bacteroidales;f__[Paraprevotellaceae];g__[Prevotella]	0.0469175	0.00426806	58.4795
Greengenes 13_8	k__Bacteria;p__Bacteroidetes;c__Bacteroidia;o__Bacteroidales;f__p-2534-18B5;g__	0.0703411	0.0156604	26.1696
Greengenes 13_8	k__Bacteria;p__Bacteroidetes;c__Cytophagia;o__Cytophagales;f__;g__	0.000285623	0.000121425	1.46199
Greengenes 13_8	k__Bacteria;p__Bacteroidetes;c__Cytophagia;o__Cytophagales;f__Cyclobacteriaceae;g__	1.0836e-05	1.0836e-05	0.146199
Greengenes 13_8	k__Bacteria;p__Bacteroidetes;c__Cytophagia;o__Cytophagales;f__Cyclobacteriaceae;g__Rhodonellum	1.34944e-05	1.34944e-05	0.146199
Greengenes 13_8	k__Bacteria;p__Bacteroidetes;c__Cytophagia;o__Cytophagales;f__Cytophagaceae;g__	0.000168967	6.1063e-05	1.31579
Greengenes 13_8	k__Bacteria;p__Bacteroidetes;c__Cytophagia;o__Cytophagales;f__Cytophagaceae;g__Cytophaga	1.12064e-05	1.12064e-05	0.146199
Greengenes 13_8	k__Bacteria;p__Bacteroidetes;c__Cytophagia;o__Cytophagales;f__Cytophagaceae;g__Dyadobacter	6.87105e-05	3.57795e-05	0.730994
Greengenes 13_8	k__Bacteria;p__Bacteroidetes;c__Cytophagia;o__Cytophagales;f__Cytophagaceae;g__Hymenobacter	4.52628e-05	3.20978e-05	0.292398
Greengenes 13_8	k__Bacteria;p__Bacteroidetes;c__Cytophagia;o__Cytophagales;f__Cytophagaceae;g__Leadbetterella	1.11662e-05	1.11662e-05	0.146199
Greengenes 13_8	k__Bacteria;p__Bacteroidetes;c__Cytophagia;o__Cytophagales;f__Cytophagaceae;g__Spirosoma	3.69801e-05	2.62031e-05	0.292398
Greengenes 13_8	k__Bacteria;p__Bacteroidetes;c__Cytophagia;o__Cytophagales;f__Flammeovirgaceae;g__	0.00295571	0.000483402	10.6725
Greengenes 13_8	k__Bacteria;p__Bacteroidetes;c__Cytophagia;o__Cytophagales;f__Flammeovirgaceae;g__Limibacter	1.23656e-05	1.23656e-05	0.146199
Greengenes 13_8	k__Bacteria;p__Bacteroidetes;c__Cytophagia;o__Cytophagales;f__[Amoebophilaceae];g__Candidatus Amoebophilus	1.14236e-05	1.14236e-05	0.146199
Greengenes 13_8	k__Bacteria;p__Bacteroidetes;c__Cytophagia;o__Cytophagales;f__[Amoebophilaceae];g__Candidatus Cardinium	0.000145376	6.03146e-05	0.877193
Greengenes 13_8	k__Bacteria;p__Bacteroidetes;c__Flavobacteriia;o__Flavobacteriales;f__;g__	7.69468e-05	7.69468e-05	0.146199
Greengenes 13_8	k__Bacteria;p__Bacteroidetes;c__Flavobacteriia;o__Flavobacteriales;f__Cryomorphaceae;g__	0.00935726	0.00200123	12.1345
Greengenes 13_8	k__Bacteria;p__Bacteroidetes;c__Flavobacteriia;o__Flavobacteriales;f__Cryomorphaceae;g__Fluviicola	0.000711033	0.000486352	0.438596
Greengenes 13_8	k__Bacteria;p__Bacteroidetes;c__Flavobacteriia;o__Flavobacteriales;f__Flavobacteriaceae;g__	0.00263687	0.00180637	2.63158
Greengenes 13_8	k__Bacteria;p__Bacteroidetes;c__Flavobacteriia;o__Flavobacteriales;f__Flavobacteriaceae;g__Arenibacter	1.60587e-05	1.60587e-05	0.146199
Greengenes 13_8	k__Bacteria;p__Bacteroidetes;c__Flavobacteriia;o__Flavobacteriales;f__Flavobacteriaceae;g__Capnocytophaga	2.41252e-05	1.71439e-05	0.292398
Greengenes 13_8	k__Bacteria;p__Bacteroidetes;c__Flavobacteriia;o__Flavobacteriales;f__Flavobacteriaceae;g__Flavobacterium	0.000532349	0.000258032	2.04678
Greengenes 13_8	k__Bacteria;p__Bacteroidetes;c__Flavobacteriia;o__Flavobacteriales;f__Flavobacteriaceae;g__Myroides	0.000115301	8.36337e-05	0.292398
Greengenes 13_8	k__Bacteria;p__Bacteroidetes;c__Flavobacteriia;o__Flavobacteriales;f__[Weeksellaceae];g__	0.00053591	0.000140001	3.21637
Greengenes 13_8	k__Bacteria;p__Bacteroidetes;c__Flavobacteriia;o__Flavobacteriales;f__[Weeksellaceae];g__Chryseobacterium	0.00162309	0.000462678	4.38596
Greengenes 13_8	k__Bacteria;p__Bacteroidetes;c__Flavobacteriia;o__Flavobacteriales;f__[Weeksellaceae];g__Cloacibacterium	5.73779e-05	5.73779e-05	0.146199
Greengenes 13_8	k__Bacteria;p__Bacteroidetes;c__Flavobacteriia;o__Flavobacteriales;f__[Weeksellaceae];g__Riemerella	0.000153531	7.04826e-05	0.877193
Greengenes 13_8	k__Bacteria;p__Bacteroidetes;c__Flavobacteriia;o__Flavobacteriales;f__[Weeksellaceae];g__Wautersiella	0.0015081	0.000927145	2.19298
Greengenes 13_8	k__Bacteria;p__Bacteroidetes;c__Flavobacteriia;o__Flavobacteriales;f__[Weeksellaceae];g__Weeksella	6.56542e-06	6.56542e-06	0.146199
Greengenes 13_8	k__Bacteria;p__Bacteroidetes;c__Sphingobacteriia;o__Sphingobacteriales;f__Sphingobacteriaceae;g__	0.000587341	0.000295777	2.04678
Greengenes 13_8	k__Bacteria;p__Bacteroidetes;c__Sphingobacteriia;o__Sphingobacteriales;f__Sphingobacteriaceae;g__Olivibacter	7.02614e-05	5.00413e-05	0.292398
Greengenes 13_8	k__Bacteria;p__Bacteroidetes;c__Sphingobacteriia;o__Sphingobacteriales;f__Sphingobacteriaceae;g__Pedobacter	0.000963895	0.000265141	4.23977
Greengenes 13_8	k__Bacteria;p__Bacteroidetes;c__Sphingobacteriia;o__Sphingobacteriales;f__Sphingobacteriaceae;g__Sphingobacterium	0.00421883	0.00149248	4.38596
Greengenes 13_8	k__Bacteria;p__Bacteroidetes;c__VC2_1_Bac22;o__;f__;g__	0.00106618	0.000772812	0.292398
Greengenes 13_8	k__Bacteria;p__Bacteroidetes;c__[Rhodothermi];o__[Rhodothermales];f__Rhodothermaceae;g__	1.52338e-05	1.52338e-05	0.146199
Greengenes 13_8	k__Bacteria;p__Bacteroidetes;c__[Rhodothermi];o__[Rhodothermales];f__Rhodothermaceae;g__Rubricoccus	8.6147e-05	7.2767e-05	0.292398
Greengenes 13_8	k__Bacteria;p__Bacteroidetes;c__[Saprospirae];o__[Saprospirales];f__;g__	7.1626e-05	7.1626e-05	0.146199
Greengenes 13_8	k__Bacteria;p__Bacteroidetes;c__[Saprospirae];o__[Saprospirales];f__Chitinophagaceae;g__	0.00036259	0.000155496	1.16959
Greengenes 13_8	k__Bacteria;p__Bacteroidetes;c__[Saprospirae];o__[Saprospirales];f__Chitinophagaceae;g__Chitinophaga	6.39237e-05	3.88772e-05	0.438596
Greengenes 13_8	k__Bacteria;p__Bacteroidetes;c__[Saprospirae];o__[Saprospirales];f__Chitinophagaceae;g__Segetibacter	0.000153894	0.000153894	0.146199
Greengenes 13_8	k__Bacteria;p__Bacteroidetes;c__[Saprospirae];o__[Saprospirales];f__Saprospiraceae;g__	3.53979e-05	2.63064e-05	0.292398
Greengenes 13_8	k__Bacteria;p__Chloroflexi;c__;o__;f__;g__	2.21614e-05	2.21614e-05	0.146199
Greengenes 13_8	k__Bacteria;p__Chloroflexi;c__Anaerolineae;o__;f__;g__	6.2749e-06	6.2749e-06	0.146199
Greengenes 13_8	k__Bacteria;p__Chloroflexi;c__Anaerolineae;o__Anaerolineales;f__Anaerolinaceae;g__Anaerolinea	5.05838e-05	3.62332e-05	0.292398
Greengenes 13_8	k__Bacteria;p__Chloroflexi;c__Anaerolineae;o__Anaerolineales;f__Anaerolinaceae;g__SHD-231	0.586341	0.0442382	90.4971
Greengenes 13_8	k__Bacteria;p__Chloroflexi;c__Anaerolineae;o__Anaerolineales;f__Anaerolinaceae;g__T78	0.000114177	6.84845e-05	0.584795
Greengenes 13_8	k__Bacteria;p__Chloroflexi;c__Anaerolineae;o__Ardenscatenales;f__Ardenscatenaceae;g__Ardenscatena	2.85322e-05	2.85322e-05	0.146199
Greengenes 13_8	k__Bacteria;p__Chloroflexi;c__Anaerolineae;o__Caldilineales;f__Caldilineaceae;g__	4.58016e-05	4.58016e-05	0.146199
Greengenes 13_8	k__Bacteria;p__Chloroflexi;c__Anaerolineae;o__SBR1031;f__A4b;g__	3.19728e-05	2.80918e-05	0.292398
Greengenes 13_8	k__Bacteria;p__Chloroflexi;c__Anaerolineae;o__SBR1031;f__SHA-31;g__	4.43228e-05	4.43228e-05	0.146199
Greengenes 13_8	k__Bacteria;p__Chloroflexi;c__Anaerolineae;o__SJA-15;f__;g__	4.92318e-06	4.92318e-06	0.146199
Greengenes 13_8	k__Bacteria;p__Chloroflexi;c__C0119;o__;f__;g__	6.62583e-06	6.62583e-06	0.146199
Greengenes 13_8	k__Bacteria;p__Chloroflexi;c__Chloroflexi;o__AKIW781;f__;g__	0.000100205	0.000100205	0.146199
Greengenes 13_8	k__Bacteria;p__Chloroflexi;c__Chloroflexi;o__Chloroflexales;f__FFCH7168;g__	2.23375e-05	2.23375e-05	0.146199
Greengenes 13_8	k__Bacteria;p__Chloroflexi;c__Dehalococcoidetes;o__Dehalococcoidales;f__Dehalococcoidaceae;g__	0.00232749	0.000417681	8.77193
Greengenes 13_8	k__Bacteria;p__Chloroflexi;c__Ellin6529;o__;f__;g__	0.000184219	0.000174459	0.292398
Greengenes 13_8	k__Bacteria;p__Chloroflexi;c__Ktedonobacteria;o__Ktedonobacterales;f__Ktedonobacteraceae;g__	4.22783e-05	3.64059e-05	0.292398
Greengenes 13_8	k__Bacteria;p__Chloroflexi;c__SHA-26;o__;f__;g__	2.53861e-05	2.53861e-05	0.146199
Greengenes 13_8	k__Bacteria;p__Chloroflexi;c__TK10;o__AKYG885;f__5B-12;g__	0	0	0
Greengenes 13_8	k__Bacteria;p__Chloroflexi;c__Thermomicrobia;o__AKYG1722;f__;g__	1.75099e-05	1.75099e-05	0.146199
Greengenes 13_8	k__Bacteria;p__Chloroflexi;c__Thermomicrobia;o__JG30-KF-CM45;f__;g__	0.000285418	8.94905e-05	1.90058
Greengenes 13_8	k__Bacteria;p__Cyanobacteria;c__;o__;f__;g__	1.27919e-05	1.27919e-05	0.146199
Greengenes 13_8	k__Bacteria;p__Cyanobacteria;c__4C0d-2;o__YS2;f__;g__	0.731088	0.0493736	91.5205
Greengenes 13_8	k__Bacteria;p__Cyanobacteria;c__Chloroplast;o__Chlorophyta;f__Chlamydomonadaceae;g__Chlamydomonas	1.0454e-05	1.0454e-05	0.146199
Greengenes 13_8	k__Bacteria;p__Cyanobacteria;c__Chloroplast;o__Chlorophyta;f__Mamiellaceae;g__	4.68976e-05	3.40397e-05	0.292398
Greengenes 13_8	k__Bacteria;p__Cyanobacteria;c__Chloroplast;o__Chlorophyta;f__Trebouxiophyceae;g__	0.00021253	0.000108317	1.02339
Greengenes 13_8	k__Bacteria;p__Cyanobacteria;c__Chloroplast;o__Chlorophyta;f__Trebouxiophyceae;g__Chloroidium	0.000136913	9.74523e-05	0.438596
Greengenes 13_8	k__Bacteria;p__Cyanobacteria;c__Chloroplast;o__Chlorophyta;f__Trebouxiophyceae;g__Coccomyxa	8.02934e-05	4.63456e-05	0.438596
Greengenes 13_8	k__Bacteria;p__Cyanobacteria;c__Chloroplast;o__Stramenopiles;f__;g__	4.52697e-05	3.19945e-05	0.292398
Greengenes 13_8	k__Bacteria;p__Cyanobacteria;c__Chloroplast;o__Streptophyta;f__;g__	0.138608	0.0218627	45.9064
Greengenes 13_8	k__Bacteria;p__Cyanobacteria;c__ML635J-21;o__;f__;g__	6.47252e-05	5.69382e-05	0.292398
Greengenes 13_8	k__Bacteria;p__Cyanobacteria;c__Nostocophycideae;o__Nostocales;f__Nostocaceae;g__	6.15315e-05	6.15315e-05	0.146199
Greengenes 13_8	k__Bacteria;p__Cyanobacteria;c__Nostocophycideae;o__Nostocales;f__Nostocaceae;g__Nostoc	0.000143344	0.000102297	0.292398
Greengenes 13_8	k__Bacteria;p__Cyanobacteria;c__Oscillatoriophycideae;o__Oscillatoriales;f__Phormidiaceae;g__Phormidium	2.85322e-05	2.85322e-05	0.146199
Greengenes 13_8	k__Bacteria;p__Cyanobacteria;c__Synechococcophycideae;o__Pseudanabaenales;f__Pseudanabaenaceae;g__	1.53184e-05	1.53184e-05	0.146199
Greengenes 13_8	k__Bacteria;p__Cyanobacteria;c__Synechococcophycideae;o__Pseudanabaenales;f__Pseudanabaenaceae;g__Leptolyngbya	2.45547e-05	2.45547e-05	0.146199
Greengenes 13_8	k__Bacteria;p__Cyanobacteria;c__Synechococcophycideae;o__Synechococcales;f__Synechococcaceae;g__Synechococcus	7.1247e-05	7.1247e-05	0.146199
Greengenes 13_8	k__Bacteria;p__Deferribacteres;c__Deferribacteres;o__Deferribacterales;f__Deferribacteraceae;g__Geovibrio	1.52338e-05	1.52338e-05	0.146199
Greengenes 13_8	k__Bacteria;p__Elusimicrobia;c__;o__;f__;g__	6.61167e-05	4.70608e-05	0.292398
Greengenes 13_8	k__Bacteria;p__Elusimicrobia;c__Elusimicrobia;o__Elusimicrobiales;f__;g__	0.00193022	0.00059613	3.65497
Greengenes 13_8	k__Bacteria;p__Elusimicrobia;c__Elusimicrobia;o__Elusimicrobiales;f__Elusimicrobiaceae;g__	0.0161196	0.00200416	32.6023
Greengenes 13_8	k__Bacteria;p__Elusimicrobia;c__Elusimicrobia;o__Elusimicrobiales;f__Elusimicrobiaceae;g__Elusimicrobium	0.00350684	0.000645404	9.06433
Greengenes 13_8	k__Bacteria;p__Elusimicrobia;c__Elusimicrobia;o__MD2894-B20;f__;g__	0.000456068	0.000173474	1.75439
Greengenes 13_8	k__Bacteria;p__Elusimicrobia;c__Endomicrobia;o__;f__;g__	0.024487	0.00207369	38.4503
Greengenes 13_8	k__Bacteria;p__FBP;c__;o__;f__;g__	3.85567e-05	2.89471e-05	0.292398
Greengenes 13_8	k__Bacteria;p__Fibrobacteres;c__Fibrobacteria;o__Fibrobacterales;f__;g__	0.00126572	0.000260177	5.84795
Greengenes 13_8	k__Bacteria;p__Fibrobacteres;c__Fibrobacteria;o__Fibrobacterales;f__Fibrobacteraceae;g__	0.000160423	0.000160423	0.146199
Greengenes 13_8	k__Bacteria;p__Fibrobacteres;c__Fibrobacteria;o__Fibrobacterales;f__Fibrobacteraceae;g__Fibrobacter	2.91886	0.121213	92.9825
Greengenes 13_8	k__Bacteria;p__Fibrobacteres;c__TG3;o__TG3-1;f__M1PL1-46;g__	4.24732e-05	3.00301e-05	0.292398
Greengenes 13_8	k__Bacteria;p__Fibrobacteres;c__TG3;o__TG3-1;f__TSCOR003-O20;g__	0.000218962	0.000159579	0.292398
Greengenes 13_8	k__Bacteria;p__Firmicutes;c__Bacilli;o__Bacillales;f__;g__	0.0333415	0.0272071	4.53216
Greengenes 13_8	k__Bacteria;p__Firmicutes;c__Bacilli;o__Bacillales;f__Alicyclobacillaceae;g__Alicyclobacillus	0.000719546	0.000271233	1.46199
Greengenes 13_8	k__Bacteria;p__Firmicutes;c__Bacilli;o__Bacillales;f__Bacillaceae;g__	0.010852	0.00469177	8.18713
Greengenes 13_8	k__Bacteria;p__Firmicutes;c__Bacilli;o__Bacillales;f__Bacillaceae;g__Anaerobacillus	5.0483e-05	5.0483e-05	0.146199
Greengenes 13_8	k__Bacteria;p__Firmicutes;c__Bacilli;o__Bacillales;f__Bacillaceae;g__Anoxybacillus	3.00192e-05	2.14968e-05	0.292398
Greengenes 13_8	k__Bacteria;p__Firmicutes;c__Bacilli;o__Bacillales;f__Bacillaceae;g__Bacillus	0.0428159	0.00683491	31.4327
Greengenes 13_8	k__Bacteria;p__Firmicutes;c__Bacilli;o__Bacillales;f__Bacillaceae;g__Filobacillus	1.48818e-05	1.48818e-05	0.146199
Greengenes 13_8	k__Bacteria;p__Firmicutes;c__Bacilli;o__Bacillales;f__Bacillaceae;g__Geobacillus	0.000125552	7.38429e-05	0.584795
Greengenes 13_8	k__Bacteria;p__Firmicutes;c__Bacilli;o__Bacillales;f__Bacillaceae;g__Gracilibacillus	0.000166702	0.000117971	0.292398
Greengenes 13_8	k__Bacteria;p__Firmicutes;c__Bacilli;o__Bacillales;f__Bacillaceae;g__Marinibacillus	5.94731e-05	4.24717e-05	0.292398
Greengenes 13_8	k__Bacteria;p__Firmicutes;c__Bacilli;o__Bacillales;f__Bacillaceae;g__Natronobacillus	2.0965e-05	1.51047e-05	0.292398
Greengenes 13_8	k__Bacteria;p__Firmicutes;c__Bacilli;o__Bacillales;f__Bacillaceae;g__Oceanobacillus	0.000265686	9.40945e-05	1.46199
Greengenes 13_8	k__Bacteria;p__Firmicutes;c__Bacilli;o__Bacillales;f__Bacillaceae;g__Thalassobacillus	5.02704e-05	5.02704e-05	0.146199
Greengenes 13_8	k__Bacteria;p__Firmicutes;c__Bacilli;o__Bacillales;f__Bacillaceae;g__Virgibacillus	0.000954019	0.000530676	1.16959
Greengenes 13_8	k__Bacteria;p__Firmicutes;c__Bacilli;o__Bacillales;f__Listeriaceae;g__	9.87496e-05	9.87496e-05	0.146199
Greengenes 13_8	k__Bacteria;p__Firmicutes;c__Bacilli;o__Bacillales;f__Listeriaceae;g__Brochothrix	8.23337e-05	6.2869e-05	0.292398
Greengenes 13_8	k__Bacteria;p__Firmicutes;c__Bacilli;o__Bacillales;f__Listeriaceae;g__Listeria	8.62734e-06	8.62734e-06	0.146199
Greengenes 13_8	k__Bacteria;p__Firmicutes;c__Bacilli;o__Bacillales;f__Paenibacillaceae;g__	0.00220624	0.000906232	4.23977
Greengenes 13_8	k__Bacteria;p__Firmicutes;c__Bacilli;o__Bacillales;f__Paenibacillaceae;g__Ammoniphilus	0.000555388	0.000334781	1.02339
Greengenes 13_8	k__Bacteria;p__Firmicutes;c__Bacilli;o__Bacillales;f__Paenibacillaceae;g__Aneurinibacillus	0.00068444	0.000385644	0.877193
Greengenes 13_8	k__Bacteria;p__Firmicutes;c__Bacilli;o__Bacillales;f__Paenibacillaceae;g__Brevibacillus	0.00496125	0.00180981	5.55556
Greengenes 13_8	k__Bacteria;p__Firmicutes;c__Bacilli;o__Bacillales;f__Paenibacillaceae;g__Cohnella	0.000826273	0.000494872	1.02339
Greengenes 13_8	k__Bacteria;p__Firmicutes;c__Bacilli;o__Bacillales;f__Paenibacillaceae;g__Paenibacillus	0.0114021	0.00295593	14.1813
Greengenes 13_8	k__Bacteria;p__Firmicutes;c__Bacilli;o__Bacillales;f__Paenibacillaceae;g__Saccharibacillus	2.98e-05	2.98e-05	0.146199
Greengenes 13_8	k__Bacteria;p__Firmicutes;c__Bacilli;o__Bacillales;f__Paenibacillaceae;g__Thermobacillus	1.84431e-05	1.84431e-05	0.146199
Greengenes 13_8	k__Bacteria;p__Firmicutes;c__Bacilli;o__Bacillales;f__Planococcaceae;g__	0.00818528	0.00192864	11.4035
Greengenes 13_8	k__Bacteria;p__Firmicutes;c__Bacilli;o__Bacillales;f__Planococcaceae;g__Aeribacillus	9.16974e-05	5.76961e-05	0.584795
Greengenes 13_8	k__Bacteria;p__Firmicutes;c__Bacilli;o__Bacillales;f__Planococcaceae;g__Bacillus	0.000416506	0.00016022	2.04678
Greengenes 13_8	k__Bacteria;p__Firmicutes;c__Bacilli;o__Bacillales;f__Planococcaceae;g__Chryseomicrobium	0.000284396	0.000153384	0.584795
Greengenes 13_8	k__Bacteria;p__Firmicutes;c__Bacilli;o__Bacillales;f__Planococcaceae;g__Kurthia	0.001148	0.000936739	0.877193
Greengenes 13_8	k__Bacteria;p__Firmicutes;c__Bacilli;o__Bacillales;f__Planococcaceae;g__Lysinibacillus	0.00197883	0.000627102	4.67836
Greengenes 13_8	k__Bacteria;p__Firmicutes;c__Bacilli;o__Bacillales;f__Planococcaceae;g__Paenisporosarcina	0	0	0
Greengenes 13_8	k__Bacteria;p__Firmicutes;c__Bacilli;o__Bacillales;f__Planococcaceae;g__Planococcus	0.00033303	0.000160142	1.16959
Greengenes 13_8	k__Bacteria;p__Firmicutes;c__Bacilli;o__Bacillales;f__Planococcaceae;g__Planomicrobium	0.000218833	6.58847e-05	1.90058
Greengenes 13_8	k__Bacteria;p__Firmicutes;c__Bacilli;o__Bacillales;f__Planococcaceae;g__Rummeliibacillus	0.013876	0.00565404	10.6725
Greengenes 13_8	k__Bacteria;p__Firmicutes;c__Bacilli;o__Bacillales;f__Planococcaceae;g__Solibacillus	0.027534	0.00963592	8.91813
Greengenes 13_8	k__Bacteria;p__Firmicutes;c__Bacilli;o__Bacillales;f__Planococcaceae;g__Sporosarcina	0.00123268	0.000334497	4.38596
Greengenes 13_8	k__Bacteria;p__Firmicutes;c__Bacilli;o__Bacillales;f__Planococcaceae;g__Ureibacillus	0.00380272	0.00145401	4.38596
Greengenes 13_8	k__Bacteria;p__Firmicutes;c__Bacilli;o__Bacillales;f__Planococcaceae;g__Viridibacillus	9.8683e-06	9.8683e-06	0.146199
Greengenes 13_8	k__Bacteria;p__Firmicutes;c__Bacilli;o__Bacillales;f__Sporolactobacillaceae;g__	0	0	0
Greengenes 13_8	k__Bacteria;p__Firmicutes;c__Bacilli;o__Bacillales;f__Sporolactobacillaceae;g__Sporolactobacillus	8.84802e-05	8.84802e-05	0.146199
Greengenes 13_8	k__Bacteria;p__Firmicutes;c__Bacilli;o__Bacillales;f__Staphylococcaceae;g__	0.000200518	0.000138889	0.584795
Greengenes 13_8	k__Bacteria;p__Firmicutes;c__Bacilli;o__Bacillales;f__Staphylococcaceae;g__Jeotgalicoccus	0.00210574	0.000733598	4.09357
Greengenes 13_8	k__Bacteria;p__Firmicutes;c__Bacilli;o__Bacillales;f__Staphylococcaceae;g__Macrococcus	0.00205762	0.00131862	0.877193
Greengenes 13_8	k__Bacteria;p__Firmicutes;c__Bacilli;o__Bacillales;f__Staphylococcaceae;g__Salinicoccus	0.000224827	0.000108048	0.877193
Greengenes 13_8	k__Bacteria;p__Firmicutes;c__Bacilli;o__Bacillales;f__Staphylococcaceae;g__Staphylococcus	0.0458973	0.0140093	13.4503
Greengenes 13_8	k__Bacteria;p__Firmicutes;c__Bacilli;o__Bacillales;f__Thermoactinomycetaceae;g__	0.000957841	0.000289829	2.92398
Greengenes 13_8	k__Bacteria;p__Firmicutes;c__Bacilli;o__Bacillales;f__Thermoactinomycetaceae;g__Laceyella	0.00195124	0.00103163	2.92398
Greengenes 13_8	k__Bacteria;p__Firmicutes;c__Bacilli;o__Bacillales;f__Thermoactinomycetaceae;g__Planifilum	0.00246728	0.000975412	2.92398
Greengenes 13_8	k__Bacteria;p__Firmicutes;c__Bacilli;o__Bacillales;f__Thermoactinomycetaceae;g__Shimazuella	0.000107349	7.65153e-05	0.292398
Greengenes 13_8	k__Bacteria;p__Firmicutes;c__Bacilli;o__Bacillales;f__Thermoactinomycetaceae;g__Thermoactinomyces	0.0087908	0.0028404	8.77193
Greengenes 13_8	k__Bacteria;p__Firmicutes;c__Bacilli;o__Bacillales;f__[Exiguobacteraceae];g__	5.92359e-05	3.05357e-05	0.730994
Greengenes 13_8	k__Bacteria;p__Firmicutes;c__Bacilli;o__Bacillales;f__[Exiguobacteraceae];g__Exiguobacterium	0.010947	0.006813	2.77778
Greengenes 13_8	k__Bacteria;p__Firmicutes;c__Bacilli;o__Gemellales;f__Gemellaceae;g__	9.30529e-05	5.12552e-05	0.584795
Greengenes 13_8	k__Bacteria;p__Firmicutes;c__Bacilli;o__Gemellales;f__Gemellaceae;g__Gemella	1.9929e-05	1.9929e-05	0.146199
Greengenes 13_8	k__Bacteria;p__Firmicutes;c__Bacilli;o__Haloplasmatales;f__Haloplasmataceae;g__	1.52338e-05	1.52338e-05	0.146199
Greengenes 13_8	k__Bacteria;p__Firmicutes;c__Bacilli;o__Lactobacillales;f__;g__	0.01445	0.0083417	7.01754
Greengenes 13_8	k__Bacteria;p__Firmicutes;c__Bacilli;o__Lactobacillales;f__Aerococcaceae;g__	0.000821921	0.000372192	3.07018
Greengenes 13_8	k__Bacteria;p__Firmicutes;c__Bacilli;o__Lactobacillales;f__Aerococcaceae;g__Aerococcus	0.00249482	0.00128108	2.19298
Greengenes 13_8	k__Bacteria;p__Firmicutes;c__Bacilli;o__Lactobacillales;f__Aerococcaceae;g__Alkalibacterium	0.00032583	0.000185511	0.730994
Greengenes 13_8	k__Bacteria;p__Firmicutes;c__Bacilli;o__Lactobacillales;f__Aerococcaceae;g__Alloiococcus	0.000105768	8.87158e-05	0.292398
Greengenes 13_8	k__Bacteria;p__Firmicutes;c__Bacilli;o__Lactobacillales;f__Aerococcaceae;g__Facklamia	0.00291401	0.000711656	5.55556
Greengenes 13_8	k__Bacteria;p__Firmicutes;c__Bacilli;o__Lactobacillales;f__Aerococcaceae;g__Lacticigenium	0	0	0
Greengenes 13_8	k__Bacteria;p__Firmicutes;c__Bacilli;o__Lactobacillales;f__Aerococcaceae;g__Marinilactibacillus	0	0	0
Greengenes 13_8	k__Bacteria;p__Firmicutes;c__Bacilli;o__Lactobacillales;f__Carnobacteriaceae;g__	0.00023206	0.000137564	0.730994
Greengenes 13_8	k__Bacteria;p__Firmicutes;c__Bacilli;o__Lactobacillales;f__Carnobacteriaceae;g__Carnobacterium	0.215039	0.0877634	6.72515
Greengenes 13_8	k__Bacteria;p__Firmicutes;c__Bacilli;o__Lactobacillales;f__Carnobacteriaceae;g__Desemzia	0.0333028	0.0107304	4.53216
Greengenes 13_8	k__Bacteria;p__Firmicutes;c__Bacilli;o__Lactobacillales;f__Carnobacteriaceae;g__Granulicatella	0.00077323	0.000287191	1.31579
Greengenes 13_8	k__Bacteria;p__Firmicutes;c__Bacilli;o__Lactobacillales;f__Carnobacteriaceae;g__Trichococcus	0.0474027	0.0372267	3.50877
Greengenes 13_8	k__Bacteria;p__Firmicutes;c__Bacilli;o__Lactobacillales;f__Enterococcaceae;g__	0.000661616	0.000661616	0.146199
Greengenes 13_8	k__Bacteria;p__Firmicutes;c__Bacilli;o__Lactobacillales;f__Enterococcaceae;g__Enterococcus	0.104306	0.040091	9.35673
Greengenes 13_8	k__Bacteria;p__Firmicutes;c__Bacilli;o__Lactobacillales;f__Enterococcaceae;g__Tetragenococcus	0.000200394	0.00018744	0.292398
Greengenes 13_8	k__Bacteria;p__Firmicutes;c__Bacilli;o__Lactobacillales;f__Enterococcaceae;g__Vagococcus	0.000328142	0.000143359	0.877193
Greengenes 13_8	k__Bacteria;p__Firmicutes;c__Bacilli;o__Lactobacillales;f__Lactobacillaceae;g__	0.000718234	0.000288013	2.04678
Greengenes 13_8	k__Bacteria;p__Firmicutes;c__Bacilli;o__Lactobacillales;f__Lactobacillaceae;g__Lactobacillus	0.256149	0.0983512	25.5848
Greengenes 13_8	k__Bacteria;p__Firmicutes;c__Bacilli;o__Lactobacillales;f__Lactobacillaceae;g__Pediococcus	0.0170461	0.00911479	2.04678
Greengenes 13_8	k__Bacteria;p__Firmicutes;c__Bacilli;o__Lactobacillales;f__Leuconostocaceae;g__	0.000861421	0.000372155	1.46199
Greengenes 13_8	k__Bacteria;p__Firmicutes;c__Bacilli;o__Lactobacillales;f__Leuconostocaceae;g__Leuconostoc	0.00479078	0.00195471	5.11696
Greengenes 13_8	k__Bacteria;p__Firmicutes;c__Bacilli;o__Lactobacillales;f__Leuconostocaceae;g__Weissella	0.221637	0.117551	9.50292
Greengenes 13_8	k__Bacteria;p__Firmicutes;c__Bacilli;o__Lactobacillales;f__Streptococcaceae;g__	0.00124452	0.000819173	1.60819
Greengenes 13_8	k__Bacteria;p__Firmicutes;c__Bacilli;o__Lactobacillales;f__Streptococcaceae;g__Lactococcus	0.0397013	0.0237227	6.14035
Greengenes 13_8	k__Bacteria;p__Firmicutes;c__Bacilli;o__Lactobacillales;f__Streptococcaceae;g__Streptococcus	0.506954	0.154681	63.7427
Greengenes 13_8	k__Bacteria;p__Firmicutes;c__Bacilli;o__Turicibacterales;f__Turicibacteraceae;g__Turicibacter	0.0468532	0.0227004	15.9357
Greengenes 13_8	k__Bacteria;p__Firmicutes;c__Clostridia;o__;f__;g__	0.00944402	0.00151585	25.1462
Greengenes 13_8	k__Bacteria;p__Firmicutes;c__Clostridia;o__BSA2B-08;f__;g__	8.39741e-06	8.39741e-06	0.146199
Greengenes 13_8	k__Bacteria;p__Firmicutes;c__Clostridia;o__Clostridiales;f__;g__	15.5837	0.295455	100
Greengenes 13_8	k__Bacteria;p__Firmicutes;c__Clostridia;o__Clostridiales;f__Caldicoprobacteraceae;g__Caldicoprobacter	0.000229928	9.90788e-05	1.16959
Greengenes 13_8	k__Bacteria;p__Firmicutes;c__Clostridia;o__Clostridiales;f__Christensenellaceae;g__	0.926986	0.0433595	92.6901
Greengenes 13_8	k__Bacteria;p__Firmicutes;c__Clostridia;o__Clostridiales;f__Clostridiaceae;g__	0.248101	0.0149952	92.5439
Greengenes 13_8	k__Bacteria;p__Firmicutes;c__Clostridia;o__Clostridiales;f__Clostridiaceae;g__02d06	0.00191187	0.00143762	1.16959
Greengenes 13_8	k__Bacteria;p__Firmicutes;c__Clostridia;o__Clostridiales;f__Clostridiaceae;g__Alkaliphilus	0.000936858	0.000265297	2.48538
Greengenes 13_8	k__Bacteria;p__Firmicutes;c__Clostridia;o__Clostridiales;f__Clostridiaceae;g__Caldanaerocella	0	0	0
Greengenes 13_8	k__Bacteria;p__Firmicutes;c__Clostridia;o__Clostridiales;f__Clostridiaceae;g__Caloramator	6.92749e-05	3.92093e-05	0.584795
Greengenes 13_8	k__Bacteria;p__Firmicutes;c__Clostridia;o__Clostridiales;f__Clostridiaceae;g__Caloranaerobacter	0	0	0
Greengenes 13_8	k__Bacteria;p__Firmicutes;c__Clostridia;o__Clostridiales;f__Clostridiaceae;g__Candidatus Arthromitus	0.000423279	0.000235013	0.877193
Greengenes 13_8	k__Bacteria;p__Firmicutes;c__Clostridia;o__Clostridiales;f__Clostridiaceae;g__Clostridiisalibacter	1.21498e-05	1.21498e-05	0.146199
Greengenes 13_8	k__Bacteria;p__Firmicutes;c__Clostridia;o__Clostridiales;f__Clostridiaceae;g__Clostridium	0.753847	0.0329031	98.8304
Greengenes 13_8	k__Bacteria;p__Firmicutes;c__Clostridia;o__Clostridiales;f__Clostridiaceae;g__Geosporobacter_Thermotalea	3.40869e-05	3.40869e-05	0.146199
Greengenes 13_8	k__Bacteria;p__Firmicutes;c__Clostridia;o__Clostridiales;f__Clostridiaceae;g__Proteiniborus	0.000791548	0.000791548	0.146199
Greengenes 13_8	k__Bacteria;p__Firmicutes;c__Clostridia;o__Clostridiales;f__Clostridiaceae;g__Proteiniclasticum	0.0196064	0.0191578	1.31579
Greengenes 13_8	k__Bacteria;p__Firmicutes;c__Clostridia;o__Clostridiales;f__Clostridiaceae;g__SMB53	0.00770078	0.00372146	5.84795
Greengenes 13_8	k__Bacteria;p__Firmicutes;c__Clostridia;o__Clostridiales;f__Clostridiaceae;g__Sarcina	0.000287158	0.000171829	0.877193
Greengenes 13_8	k__Bacteria;p__Firmicutes;c__Clostridia;o__Clostridiales;f__Clostridiaceae;g__Thermoanaerobacterium	6.01122e-06	6.01122e-06	0.146199
Greengenes 13_8	k__Bacteria;p__Firmicutes;c__Clostridia;o__Clostridiales;f__Dehalobacteriaceae;g__	0.00175092	0.000341066	6.57895
Greengenes 13_8	k__Bacteria;p__Firmicutes;c__Clostridia;o__Clostridiales;f__Dehalobacteriaceae;g__Dehalobacterium	0.0134595	0.00157369	26.1696
Greengenes 13_8	k__Bacteria;p__Firmicutes;c__Clostridia;o__Clostridiales;f__EtOH8;g__	3.64768e-05	3.64768e-05	0.146199
Greengenes 13_8	k__Bacteria;p__Firmicutes;c__Clostridia;o__Clostridiales;f__Eubacteriaceae;g__	0	0	0
Greengenes 13_8	k__Bacteria;p__Firmicutes;c__Clostridia;o__Clostridiales;f__Eubacteriaceae;g__Anaerofustis	0.0143808	0.00108643	37.4269
Greengenes 13_8	k__Bacteria;p__Firmicutes;c__Clostridia;o__Clostridiales;f__Eubacteriaceae;g__Garciella	6.63293e-05	3.55991e-05	0.584795
Greengenes 13_8	k__Bacteria;p__Firmicutes;c__Clostridia;o__Clostridiales;f__Eubacteriaceae;g__Pseudoramibacter_Eubacterium	0.00887326	0.00151152	15.7895
Greengenes 13_8	k__Bacteria;p__Firmicutes;c__Clostridia;o__Clostridiales;f__JTB215;g__	0	0	0
Greengenes 13_8	k__Bacteria;p__Firmicutes;c__Clostridia;o__Clostridiales;f__Lachnospiraceae;g__	6.10483	0.121137	100
Greengenes 13_8	k__Bacteria;p__Firmicutes;c__Clostridia;o__Clostridiales;f__Lachnospiraceae;g__Anaerostipes	0.187767	0.00845918	84.7953
Greengenes 13_8	k__Bacteria;p__Firmicutes;c__Clostridia;o__Clostridiales;f__Lachnospiraceae;g__Blautia	0.381858	0.0159158	95.3216
Greengenes 13_8	k__Bacteria;p__Firmicutes;c__Clostridia;o__Clostridiales;f__Lachnospiraceae;g__Butyrivibrio	3.4009	0.0964894	100
Greengenes 13_8	k__Bacteria;p__Firmicutes;c__Clostridia;o__Clostridiales;f__Lachnospiraceae;g__Catonella	0.000825875	0.000177577	4.53216
Greengenes 13_8	k__Bacteria;p__Firmicutes;c__Clostridia;o__Clostridiales;f__Lachnospiraceae;g__Clostridium	0.00793093	0.00294161	19.2982
Greengenes 13_8	k__Bacteria;p__Firmicutes;c__Clostridia;o__Clostridiales;f__Lachnospiraceae;g__Coprococcus	1.07896	0.0309837	98.538
Greengenes 13_8	k__Bacteria;p__Firmicutes;c__Clostridia;o__Clostridiales;f__Lachnospiraceae;g__Dorea	0.0407337	0.00438718	61.5497
Greengenes 13_8	k__Bacteria;p__Firmicutes;c__Clostridia;o__Clostridiales;f__Lachnospiraceae;g__Epulopiscium	0.002695	0.00165156	3.07018
Greengenes 13_8	k__Bacteria;p__Firmicutes;c__Clostridia;o__Clostridiales;f__Lachnospiraceae;g__Lachnobacterium	0.000546516	0.000124739	3.94737
Greengenes 13_8	k__Bacteria;p__Firmicutes;c__Clostridia;o__Clostridiales;f__Lachnospiraceae;g__Lachnospira	0.0923642	0.0121431	42.8363
Greengenes 13_8	k__Bacteria;p__Firmicutes;c__Clostridia;o__Clostridiales;f__Lachnospiraceae;g__Marvinbryantia	0.000130534	8.73634e-05	0.584795
Greengenes 13_8	k__Bacteria;p__Firmicutes;c__Clostridia;o__Clostridiales;f__Lachnospiraceae;g__Moryella	0.164315	0.00645167	83.6257
Greengenes 13_8	k__Bacteria;p__Firmicutes;c__Clostridia;o__Clostridiales;f__Lachnospiraceae;g__Oribacterium	0.00109858	0.000514047	1.75439
Greengenes 13_8	k__Bacteria;p__Firmicutes;c__Clostridia;o__Clostridiales;f__Lachnospiraceae;g__Pseudobutyrivibrio	0.882001	0.0384311	94.0058
Greengenes 13_8	k__Bacteria;p__Firmicutes;c__Clostridia;o__Clostridiales;f__Lachnospiraceae;g__Robinsoniella	3.9496e-05	2.46145e-05	0.438596
Greengenes 13_8	k__Bacteria;p__Firmicutes;c__Clostridia;o__Clostridiales;f__Lachnospiraceae;g__Roseburia	0.0619721	0.00859185	58.9181
Greengenes 13_8	k__Bacteria;p__Firmicutes;c__Clostridia;o__Clostridiales;f__Lachnospiraceae;g__Ruminococcus	3.35781e-05	3.35781e-05	0.146199
Greengenes 13_8	k__Bacteria;p__Firmicutes;c__Clostridia;o__Clostridiales;f__Lachnospiraceae;g__Shuttleworthia	0.149383	0.0124879	71.345
Greengenes 13_8	k__Bacteria;p__Firmicutes;c__Clostridia;o__Clostridiales;f__Lachnospiraceae;g__Syntrophococcus	0.00604491	0.000885865	17.6901
Greengenes 13_8	k__Bacteria;p__Firmicutes;c__Clostridia;o__Clostridiales;f__Lachnospiraceae;g__[Ruminococcus]	0.0212268	0.00246437	45.7602
Greengenes 13_8	k__Bacteria;p__Firmicutes;c__Clostridia;o__Clostridiales;f__Peptococcaceae;g__	2.433e-05	2.433e-05	0.146199
Greengenes 13_8	k__Bacteria;p__Firmicutes;c__Clostridia;o__Clostridiales;f__Peptococcaceae;g__Dehalobacter_Syntrophobotulus	9.67563e-05	9.67563e-05	0.146199
Greengenes 13_8	k__Bacteria;p__Firmicutes;c__Clostridia;o__Clostridiales;f__Peptococcaceae;g__Desulfosporosinus	9.68332e-06	9.68332e-06	0.146199
Greengenes 13_8	k__Bacteria;p__Firmicutes;c__Clostridia;o__Clostridiales;f__Peptococcaceae;g__Desulfotomaculum	0.00150099	0.000387258	3.80117
Greengenes 13_8	k__Bacteria;p__Firmicutes;c__Clostridia;o__Clostridiales;f__Peptococcaceae;g__Desulfotomaculum_Desulfovirgula	0.00012902	0.000108972	0.438596
Greengenes 13_8	k__Bacteria;p__Firmicutes;c__Clostridia;o__Clostridiales;f__Peptococcaceae;g__Peptococcus	0.000132634	6.21258e-05	0.877193
Greengenes 13_8	k__Bacteria;p__Firmicutes;c__Clostridia;o__Clostridiales;f__Peptococcaceae;g__rc4-4	1.6087e-05	1.6087e-05	0.146199
Greengenes 13_8	k__Bacteria;p__Firmicutes;c__Clostridia;o__Clostridiales;f__Peptostreptococcaceae;g__	0.0986709	0.0526375	21.7836
Greengenes 13_8	k__Bacteria;p__Firmicutes;c__Clostridia;o__Clostridiales;f__Peptostreptococcaceae;g__Clostridium	0.000415444	0.000379886	0.292398
Greengenes 13_8	k__Bacteria;p__Firmicutes;c__Clostridia;o__Clostridiales;f__Peptostreptococcaceae;g__Filifactor	3.37596e-05	1.98485e-05	0.438596
Greengenes 13_8	k__Bacteria;p__Firmicutes;c__Clostridia;o__Clostridiales;f__Peptostreptococcaceae;g__Peptostreptococcus	0.00143922	0.00133526	0.438596
Greengenes 13_8	k__Bacteria;p__Firmicutes;c__Clostridia;o__Clostridiales;f__Peptostreptococcaceae;g__Tepidibacter	0.000156084	0.000156084	0.146199
Greengenes 13_8	k__Bacteria;p__Firmicutes;c__Clostridia;o__Clostridiales;f__Peptostreptococcaceae;g__[Clostridium]	0.00912696	0.0060263	4.09357
Greengenes 13_8	k__Bacteria;p__Firmicutes;c__Clostridia;o__Clostridiales;f__Ruminococcaceae;g__	7.67192	0.177247	100
Greengenes 13_8	k__Bacteria;p__Firmicutes;c__Clostridia;o__Clostridiales;f__Ruminococcaceae;g__Anaerotruncus	0.000305754	0.00016573	1.02339
Greengenes 13_8	k__Bacteria;p__Firmicutes;c__Clostridia;o__Clostridiales;f__Ruminococcaceae;g__Clostridium	0.00276683	0.0018536	3.50877
Greengenes 13_8	k__Bacteria;p__Firmicutes;c__Clostridia;o__Clostridiales;f__Ruminococcaceae;g__Ethanoligenens	0.000238737	0.000129421	1.16959
Greengenes 13_8	k__Bacteria;p__Firmicutes;c__Clostridia;o__Clostridiales;f__Ruminococcaceae;g__Faecalibacterium	0.00312803	0.000388504	14.6199
Greengenes 13_8	k__Bacteria;p__Firmicutes;c__Clostridia;o__Clostridiales;f__Ruminococcaceae;g__Oscillospira	0.18931	0.0164947	89.0351
Greengenes 13_8	k__Bacteria;p__Firmicutes;c__Clostridia;o__Clostridiales;f__Ruminococcaceae;g__Papillibacter	0.000186866	8.65232e-05	0.877193
Greengenes 13_8	k__Bacteria;p__Firmicutes;c__Clostridia;o__Clostridiales;f__Ruminococcaceae;g__Ruminococcus	3.77673	0.116803	100
Greengenes 13_8	k__Bacteria;p__Firmicutes;c__Clostridia;o__Clostridiales;f__Symbiobacteriaceae;g__	3.50261e-05	3.50261e-05	0.146199
Greengenes 13_8	k__Bacteria;p__Firmicutes;c__Clostridia;o__Clostridiales;f__Syntrophomonadaceae;g__Syntrophomonas	0.00242843	0.000416839	11.4035
Greengenes 13_8	k__Bacteria;p__Firmicutes;c__Clostridia;o__Clostridiales;f__Veillonellaceae;g__	1.43949	0.149128	93.1287
Greengenes 13_8	k__Bacteria;p__Firmicutes;c__Clostridia;o__Clostridiales;f__Veillonellaceae;g__Acetonema	3.66956e-05	2.72759e-05	0.292398
Greengenes 13_8	k__Bacteria;p__Firmicutes;c__Clostridia;o__Clostridiales;f__Veillonellaceae;g__Acidaminococcus	0.0181914	0.00361698	12.2807
Greengenes 13_8	k__Bacteria;p__Firmicutes;c__Clostridia;o__Clostridiales;f__Veillonellaceae;g__Anaerospora	1.71053e-05	1.71053e-05	0.146199
Greengenes 13_8	k__Bacteria;p__Firmicutes;c__Clostridia;o__Clostridiales;f__Veillonellaceae;g__Anaerovibrio	0.0391044	0.00254312	54.0936
Greengenes 13_8	k__Bacteria;p__Firmicutes;c__Clostridia;o__Clostridiales;f__Veillonellaceae;g__Dendrosporobacter	0.000124213	0.000124213	0.146199
Greengenes 13_8	k__Bacteria;p__Firmicutes;c__Clostridia;o__Clostridiales;f__Veillonellaceae;g__Dialister	0.0817692	0.0182525	19.0058
Greengenes 13_8	k__Bacteria;p__Firmicutes;c__Clostridia;o__Clostridiales;f__Veillonellaceae;g__G07	0.000117516	6.30741e-05	0.584795
Greengenes 13_8	k__Bacteria;p__Firmicutes;c__Clostridia;o__Clostridiales;f__Veillonellaceae;g__Megamonas	7.35093e-05	5.24272e-05	0.292398
Greengenes 13_8	k__Bacteria;p__Firmicutes;c__Clostridia;o__Clostridiales;f__Veillonellaceae;g__Megasphaera	0.0245413	0.00677271	8.18713
Greengenes 13_8	k__Bacteria;p__Firmicutes;c__Clostridia;o__Clostridiales;f__Veillonellaceae;g__Mitsuokella	0.00835991	0.00125006	11.2573
Greengenes 13_8	k__Bacteria;p__Firmicutes;c__Clostridia;o__Clostridiales;f__Veillonellaceae;g__Pelosinus	0.000362228	0.000221525	0.877193
Greengenes 13_8	k__Bacteria;p__Firmicutes;c__Clostridia;o__Clostridiales;f__Veillonellaceae;g__Phascolarctobacterium	0.00328392	0.00248171	0.730994
Greengenes 13_8	k__Bacteria;p__Firmicutes;c__Clostridia;o__Clostridiales;f__Veillonellaceae;g__Propionispora	2.92778e-05	2.92778e-05	0.146199
Greengenes 13_8	k__Bacteria;p__Firmicutes;c__Clostridia;o__Clostridiales;f__Veillonellaceae;g__Schwartzia	0.0146188	0.00278195	25.5848
Greengenes 13_8	k__Bacteria;p__Firmicutes;c__Clostridia;o__Clostridiales;f__Veillonellaceae;g__Selenomonas	0.229403	0.014492	84.7953
Greengenes 13_8	k__Bacteria;p__Firmicutes;c__Clostridia;o__Clostridiales;f__Veillonellaceae;g__Sporomusa	0.0211164	0.00608544	8.18713
Greengenes 13_8	k__Bacteria;p__Firmicutes;c__Clostridia;o__Clostridiales;f__Veillonellaceae;g__Succiniclasticum	0.746966	0.0263448	97.6608
Greengenes 13_8	k__Bacteria;p__Firmicutes;c__Clostridia;o__Clostridiales;f__Veillonellaceae;g__Thermosinus	8.32046e-06	8.32046e-06	0.146199
Greengenes 13_8	k__Bacteria;p__Firmicutes;c__Clostridia;o__Clostridiales;f__Veillonellaceae;g__Veillonella	0.000271731	7.7193e-05	2.19298
Greengenes 13_8	k__Bacteria;p__Firmicutes;c__Clostridia;o__Clostridiales;f__Veillonellaceae;g__Zymophilus	0	0	0
Greengenes 13_8	k__Bacteria;p__Firmicutes;c__Clostridia;o__Clostridiales;f__Veillonellaceae;g__vadinHB04	0.00207747	0.000665231	3.36257
Greengenes 13_8	k__Bacteria;p__Firmicutes;c__Clostridia;o__Clostridiales;f__[Acidaminobacteraceae];g__	2.89503e-05	2.89503e-05	0.146199
Greengenes 13_8	k__Bacteria;p__Firmicutes;c__Clostridia;o__Clostridiales;f__[Acidaminobacteraceae];g__Acidaminobacter	7.62067e-05	4.34212e-05	0.584795
Greengenes 13_8	k__Bacteria;p__Firmicutes;c__Clostridia;o__Clostridiales;f__[Acidaminobacteraceae];g__Fusibacter	0.000164428	8.1213e-05	0.730994
Greengenes 13_8	k__Bacteria;p__Firmicutes;c__Clostridia;o__Clostridiales;f__[Acidaminobacteraceae];g__Guggenheimella	0.000253033	0.000112444	1.02339
Greengenes 13_8	k__Bacteria;p__Firmicutes;c__Clostridia;o__Clostridiales;f__[Mogibacteriaceae];g__	0.81107	0.0327183	99.4152
Greengenes 13_8	k__Bacteria;p__Firmicutes;c__Clostridia;o__Clostridiales;f__[Mogibacteriaceae];g__Anaerovorax	0.00152277	0.000349961	5.70175
Greengenes 13_8	k__Bacteria;p__Firmicutes;c__Clostridia;o__Clostridiales;f__[Mogibacteriaceae];g__Mogibacterium	0.76001	0.0374715	98.8304
Greengenes 13_8	k__Bacteria;p__Firmicutes;c__Clostridia;o__Clostridiales;f__[Tissierellaceae];g__	0.000296371	0.000101817	1.60819
Greengenes 13_8	k__Bacteria;p__Firmicutes;c__Clostridia;o__Clostridiales;f__[Tissierellaceae];g__Anaerococcus	1.20646e-05	1.20646e-05	0.146199
Greengenes 13_8	k__Bacteria;p__Firmicutes;c__Clostridia;o__Clostridiales;f__[Tissierellaceae];g__Dethiosulfatibacter	0	0	0
Greengenes 13_8	k__Bacteria;p__Firmicutes;c__Clostridia;o__Clostridiales;f__[Tissierellaceae];g__GW-34	0.000318554	0.00015115	0.877193
Greengenes 13_8	k__Bacteria;p__Firmicutes;c__Clostridia;o__Clostridiales;f__[Tissierellaceae];g__Gallicola	0.000660472	0.000593858	0.584795
Greengenes 13_8	k__Bacteria;p__Firmicutes;c__Clostridia;o__Clostridiales;f__[Tissierellaceae];g__Helcococcus	0.00111321	0.000553338	2.63158
Greengenes 13_8	k__Bacteria;p__Firmicutes;c__Clostridia;o__Clostridiales;f__[Tissierellaceae];g__Parvimonas	0.00670229	0.00302953	4.53216
Greengenes 13_8	k__Bacteria;p__Firmicutes;c__Clostridia;o__Clostridiales;f__[Tissierellaceae];g__Peptoniphilus	0.000219823	9.07465e-05	1.02339
Greengenes 13_8	k__Bacteria;p__Firmicutes;c__Clostridia;o__Clostridiales;f__[Tissierellaceae];g__Sedimentibacter	0.000402859	0.000154244	1.16959
Greengenes 13_8	k__Bacteria;p__Firmicutes;c__Clostridia;o__Clostridiales;f__[Tissierellaceae];g__Sporanaerobacter	0	0	0
Greengenes 13_8	k__Bacteria;p__Firmicutes;c__Clostridia;o__Clostridiales;f__[Tissierellaceae];g__Tepidimicrobium	0.000565728	0.000241368	1.31579
Greengenes 13_8	k__Bacteria;p__Firmicutes;c__Clostridia;o__Clostridiales;f__[Tissierellaceae];g__Tissierella_Soehngenia	0.000471006	0.000340379	1.16959
Greengenes 13_8	k__Bacteria;p__Firmicutes;c__Clostridia;o__Clostridiales;f__[Tissierellaceae];g__ph2	0.000514445	0.000168175	1.75439
Greengenes 13_8	k__Bacteria;p__Firmicutes;c__Clostridia;o__Halanaerobiales;f__;g__	1.19395e-05	1.19395e-05	0.146199
Greengenes 13_8	k__Bacteria;p__Firmicutes;c__Clostridia;o__Halanaerobiales;f__Halanaerobiaceae;g__	0.00092805	0.000661301	0.730994
Greengenes 13_8	k__Bacteria;p__Firmicutes;c__Clostridia;o__MBA08;f__;g__	0.000345376	0.000245934	0.730994
Greengenes 13_8	k__Bacteria;p__Firmicutes;c__Clostridia;o__Natranaerobiales;f__Anaerobrancaceae;g__	0.000304998	0.000243013	0.438596
Greengenes 13_8	k__Bacteria;p__Firmicutes;c__Clostridia;o__Natranaerobiales;f__Anaerobrancaceae;g__A55_D21	6.19979e-05	5.79544e-05	0.292398
Greengenes 13_8	k__Bacteria;p__Firmicutes;c__Clostridia;o__Natranaerobiales;f__ML1228J-1;g__	0	0	0
Greengenes 13_8	k__Bacteria;p__Firmicutes;c__Clostridia;o__OPB54;f__;g__	0.000297104	0.000173284	0.730994
Greengenes 13_8	k__Bacteria;p__Firmicutes;c__Clostridia;o__SHA-98;f__;g__	5.45111e-05	5.45111e-05	0.146199
Greengenes 13_8	k__Bacteria;p__Firmicutes;c__Clostridia;o__Thermoanaerobacterales;f__;g__	1.25676e-05	1.25676e-05	0.146199
Greengenes 13_8	k__Bacteria;p__Firmicutes;c__Clostridia;o__Thermoanaerobacterales;f__Thermoanaerobacterales Family III. Incertae Sedis;g__Thermovenabulum	4.10556e-05	4.10556e-05	0.146199
Greengenes 13_8	k__Bacteria;p__Firmicutes;c__Erysipelotrichi;o__Erysipelotrichales;f__Erysipelotrichaceae;g__	0.02692	0.00167507	53.655
Greengenes 13_8	k__Bacteria;p__Firmicutes;c__Erysipelotrichi;o__Erysipelotrichales;f__Erysipelotrichaceae;g__Anaerorhabdus	2.7281e-05	2.7281e-05	0.146199
Greengenes 13_8	k__Bacteria;p__Firmicutes;c__Erysipelotrichi;o__Erysipelotrichales;f__Erysipelotrichaceae;g__Asteroleplasma	0.00397307	0.000818958	12.1345
Greengenes 13_8	k__Bacteria;p__Firmicutes;c__Erysipelotrichi;o__Erysipelotrichales;f__Erysipelotrichaceae;g__Bulleidia	0.28506	0.012931	93.4211
Greengenes 13_8	k__Bacteria;p__Firmicutes;c__Erysipelotrichi;o__Erysipelotrichales;f__Erysipelotrichaceae;g__Catenibacterium	0.00340391	0.000634748	8.47953
Greengenes 13_8	k__Bacteria;p__Firmicutes;c__Erysipelotrichi;o__Erysipelotrichales;f__Erysipelotrichaceae;g__Clostridium	5.1694e-05	3.74744e-05	0.292398
Greengenes 13_8	k__Bacteria;p__Firmicutes;c__Erysipelotrichi;o__Erysipelotrichales;f__Erysipelotrichaceae;g__Coprobacillus	0.00041743	0.00041743	0.146199
Greengenes 13_8	k__Bacteria;p__Firmicutes;c__Erysipelotrichi;o__Erysipelotrichales;f__Erysipelotrichaceae;g__Erysipelothrix	0.0323541	0.0236242	15.7895
Greengenes 13_8	k__Bacteria;p__Firmicutes;c__Erysipelotrichi;o__Erysipelotrichales;f__Erysipelotrichaceae;g__L7A_E11	0.0689968	0.00324221	73.3918
Greengenes 13_8	k__Bacteria;p__Firmicutes;c__Erysipelotrichi;o__Erysipelotrichales;f__Erysipelotrichaceae;g__PSB-M-3	0.00167622	0.000555817	5.55556
Greengenes 13_8	k__Bacteria;p__Firmicutes;c__Erysipelotrichi;o__Erysipelotrichales;f__Erysipelotrichaceae;g__RFN20	0.376964	0.0169095	93.4211
Greengenes 13_8	k__Bacteria;p__Firmicutes;c__Erysipelotrichi;o__Erysipelotrichales;f__Erysipelotrichaceae;g__Sharpea	0.222746	0.0407525	44.4444
Greengenes 13_8	k__Bacteria;p__Firmicutes;c__Erysipelotrichi;o__Erysipelotrichales;f__Erysipelotrichaceae;g__[Eubacterium]	0.0266562	0.00507696	32.3099
Greengenes 13_8	k__Bacteria;p__Firmicutes;c__Erysipelotrichi;o__Erysipelotrichales;f__Erysipelotrichaceae;g__gut	1.48354e-05	1.10317e-05	0.292398
Greengenes 13_8	k__Bacteria;p__Firmicutes;c__Erysipelotrichi;o__Erysipelotrichales;f__Erysipelotrichaceae;g__p-75-a5	0.077039	0.00430351	81.4327
Greengenes 13_8	k__Bacteria;p__Fusobacteria;c__Fusobacteriia;o__Fusobacteriales;f__Fusobacteriaceae;g__Fusobacterium	0.00302561	0.000909197	5.99415
Greengenes 13_8	k__Bacteria;p__Fusobacteria;c__Fusobacteriia;o__Fusobacteriales;f__Leptotrichiaceae;g__	0.00200943	0.00127044	1.60819
Greengenes 13_8	k__Bacteria;p__Fusobacteria;c__Fusobacteriia;o__Fusobacteriales;f__Leptotrichiaceae;g__Leptotrichia	0.000614877	0.000589556	0.438596
Greengenes 13_8	k__Bacteria;p__Fusobacteria;c__Fusobacteriia;o__Fusobacteriales;f__Leptotrichiaceae;g__Sebaldella	7.36642e-05	7.36642e-05	0.146199
Greengenes 13_8	k__Bacteria;p__GN02;c__3BR-5F;o__;f__;g__	4.48337e-05	2.7683e-05	0.438596
Greengenes 13_8	k__Bacteria;p__GN02;c__BD1-5;o__;f__;g__	0.000651972	0.000176439	2.77778
Greengenes 13_8	k__Bacteria;p__Gemmatimonadetes;c__Gemm-1;o__;f__;g__	0	0	0
Greengenes 13_8	k__Bacteria;p__Gemmatimonadetes;c__Gemm-3;o__;f__;g__	3.82119e-05	3.82119e-05	0.146199
Greengenes 13_8	k__Bacteria;p__Gemmatimonadetes;c__Gemm-5;o__;f__;g__	9.59499e-06	9.59499e-06	0.146199
Greengenes 13_8	k__Bacteria;p__Gemmatimonadetes;c__Gemmatimonadetes;o__N1423WL;f__;g__	2.02016e-05	2.02016e-05	0.146199
Greengenes 13_8	k__Bacteria;p__LD1;c__;o__;f__;g__	0.0168932	0.00158179	30.5556
Greengenes 13_8	k__Bacteria;p__Lentisphaerae;c__[Lentisphaeria];o__Victivallales;f__Victivallaceae;g__	0.352194	0.026694	82.4561
Greengenes 13_8	k__Bacteria;p__Lentisphaerae;c__[Lentisphaeria];o__Victivallales;f__Victivallaceae;g__Victivallis	3.25876e-05	3.25876e-05	0.146199
Greengenes 13_8	k__Bacteria;p__Lentisphaerae;c__[Lentisphaeria];o__Z20;f__;g__	0.000221968	0.000111745	1.31579
Greengenes 13_8	k__Bacteria;p__Lentisphaerae;c__[Lentisphaeria];o__Z20;f__R4-45B;g__	0.0660918	0.00497311	59.0643
Greengenes 13_8	k__Bacteria;p__NKB19;c__;o__;f__;g__	7.44355e-06	7.44355e-06	0.146199
Greengenes 13_8	k__Bacteria;p__OP9;c__OPB46;o__OPB72;f__;g__	0.000266658	0.000266658	0.146199
Greengenes 13_8	k__Bacteria;p__Planctomycetes;c__;o__;f__;g__	0.00277698	0.000723547	5.55556
Greengenes 13_8	k__Bacteria;p__Planctomycetes;c__Phycisphaerae;o__WD2101;f__;g__	2.23546e-05	2.23546e-05	0.146199
Greengenes 13_8	k__Bacteria;p__Planctomycetes;c__Planctomycetia;o__Gemmatales;f__Isosphaeraceae;g__	0.000117552	6.7448e-05	0.730994
Greengenes 13_8	k__Bacteria;p__Planctomycetes;c__Planctomycetia;o__Pirellulales;f__Pirellulaceae;g__	0.0916323	0.00938011	70.1754
Greengenes 13_8	k__Bacteria;p__Planctomycetes;c__Planctomycetia;o__Planctomycetales;f__Planctomycetaceae;g__Planctomyces	7.62609e-05	5.91195e-05	0.292398
Greengenes 13_8	k__Bacteria;p__Planctomycetes;c__vadinHA49;o__PeHg47;f__;g__	0.000735647	0.000212801	2.92398
Greengenes 13_8	k__Bacteria;p__Proteobacteria;c__Alphaproteobacteria;o__;f__;g__	0.384708	0.0307848	86.8421
Greengenes 13_8	k__Bacteria;p__Proteobacteria;c__Alphaproteobacteria;o__BD7-3;f__;g__	0.000655345	0.000504514	0.877193
Greengenes 13_8	k__Bacteria;p__Proteobacteria;c__Alphaproteobacteria;o__Caulobacterales;f__Caulobacteraceae;g__	0.000669943	0.000198653	2.63158
Greengenes 13_8	k__Bacteria;p__Proteobacteria;c__Alphaproteobacteria;o__Caulobacterales;f__Caulobacteraceae;g__Arthrospira	0	0	0
Greengenes 13_8	k__Bacteria;p__Proteobacteria;c__Alphaproteobacteria;o__Caulobacterales;f__Caulobacteraceae;g__Brevundimonas	0.00473143	0.00130449	9.50292
Greengenes 13_8	k__Bacteria;p__Proteobacteria;c__Alphaproteobacteria;o__Caulobacterales;f__Caulobacteraceae;g__Caulobacter	4.18896e-06	4.18896e-06	0.146199
Greengenes 13_8	k__Bacteria;p__Proteobacteria;c__Alphaproteobacteria;o__Caulobacterales;f__Caulobacteraceae;g__Mycoplana	3.64859e-05	3.64859e-05	0.146199
Greengenes 13_8	k__Bacteria;p__Proteobacteria;c__Alphaproteobacteria;o__Caulobacterales;f__Caulobacteraceae;g__Phenylobacterium	8.05857e-05	6.7019e-05	0.292398
Greengenes 13_8	k__Bacteria;p__Proteobacteria;c__Alphaproteobacteria;o__Ellin329;f__;g__	2.1541e-05	2.1541e-05	0.146199
Greengenes 13_8	k__Bacteria;p__Proteobacteria;c__Alphaproteobacteria;o__Kiloniellales;f__;g__	2.31923e-05	1.79408e-05	0.292398
Greengenes 13_8	k__Bacteria;p__Proteobacteria;c__Alphaproteobacteria;o__Kiloniellales;f__Kiloniellaceae;g__Thalassospira	9.12602e-05	9.12602e-05	0.146199
Greengenes 13_8	k__Bacteria;p__Proteobacteria;c__Alphaproteobacteria;o__RF32;f__;g__	0.313883	0.068506	78.3626
[truncated: 4,801 more rows]
